# Supplementary material for: Modeling chronic infection with Mycoplasma pneumoniae at an air-liquid interface: global transcriptional response of HBEC3-KT respiratory epithelial cells to biofilm towers
Source: Infect Immun. 2026 May 13;94(6):e00137-26. doi: 10.1128/iai.00137-26 (PMC13248681; doi:10.1128/iai.00137-26)
Supplement: Data S1 — Differentially expressed genes. [file iai.00137-26-s0001.xlsx]

## Sheet: All_DEGs_threshold
unnamed: 0	basemean	log2foldchange	lfcse	pvalue	padj	comparison	direction	meets_threshold
ACP5	206.306	-1.01421	0.163081	2.98697e-11	1.31291e-09	D1_vs_Control	Down	YES
ACTG2	33.599	-1.75192	0.653917	0.000233609	0.00245294	D1_vs_Control	Down	YES
ADA2	418.576	-1.03127	0.140758	1.3383e-14	8.95246e-13	D1_vs_Control	Down	YES
ADAMTS1	675.379	1.11533	0.115985	3.61908e-23	5.9227e-21	D1_vs_Control	Up	YES
ADAMTS14	163.719	-1.00679	0.233959	8.96373e-07	1.82754e-05	D1_vs_Control	Down	YES
ADAMTS2	32.3325	-5.3647	0.911022	6.79124e-10	2.47961e-08	D1_vs_Control	Down	YES
ADM2	2087.81	-1.00935	0.129574	4.01958e-16	3.25995e-14	D1_vs_Control	Down	YES
AKAP12	1811.75	2.53231	0.164107	5.73959e-55	3.89633e-52	D1_vs_Control	Up	YES
ALDH1A3	65598.8	1.11106	0.119751	1.02959e-21	1.47432e-19	D1_vs_Control	Up	YES
ALDH3A1	33986.7	1.5034	0.0870307	1.07287e-67	1.15674e-64	D1_vs_Control	Up	YES
ALOX15	5010.67	-1.238	0.129532	4.93531e-23	7.81796e-21	D1_vs_Control	Down	YES
ANKFN1	738.652	-1.30022	0.194126	1.08189e-12	5.73119e-11	D1_vs_Control	Down	YES
ANKRD36C	11140	1.03402	0.0651086	5.64138e-58	4.70004e-55	D1_vs_Control	Up	YES
ANO4	16.0559	1.40387	0.648142	0.000915667	0.00766359	D1_vs_Control	Up	YES
APCDD1	7724.44	-1.14921	0.0844366	2.20734e-43	8.99076e-41	D1_vs_Control	Down	YES
ARX	66.5359	-1.4425	0.371197	4.34784e-06	7.57525e-05	D1_vs_Control	Down	YES
ASPM	3308.99	-1.66769	0.081854	1.23445e-93	2.82827e-90	D1_vs_Control	Down	YES
ATG9B	1164.6	1.55131	0.42696	1.14266e-05	0.000179929	D1_vs_Control	Up	YES
AURKB	656.1	-1.47399	0.124524	1.37188e-33	3.8685e-31	D1_vs_Control	Down	YES
BEST2	239.239	-1.78729	0.212382	1.95068e-18	2.03148e-16	D1_vs_Control	Down	YES
BIRC5	1300.23	-1.58234	0.091596	3.79642e-68	4.34904e-65	D1_vs_Control	Down	YES
BUB1B	1044.48	-1.17501	0.0959558	8.65941e-36	2.64014e-33	D1_vs_Control	Down	YES
C11orf91	77.3821	1.2365	0.261631	1.17346e-07	2.86016e-06	D1_vs_Control	Up	YES
C1orf141	107.352	-1.07023	0.265299	2.66045e-06	4.82806e-05	D1_vs_Control	Down	YES
C3AR1	18.7456	-7.21865	2.61675	1.12504e-08	3.3469e-07	D1_vs_Control	Down	YES
C5AR2	108.967	1.39288	0.210786	2.22042e-12	1.14e-10	D1_vs_Control	Up	YES
C6	3141.26	-1.55905	0.238484	3.77009e-12	1.87777e-10	D1_vs_Control	Down	YES
CAMK2A	833.917	1.70087	0.137683	2.67897e-36	8.46601e-34	D1_vs_Control	Up	YES
CARD11	133.034	1.21704	0.210064	3.92105e-10	1.49727e-08	D1_vs_Control	Up	YES
CASP5	80.4017	1.13757	0.361846	7.77636e-05	0.00095276	D1_vs_Control	Up	YES
CBS	201.447	-1.37112	0.156001	8.96348e-20	1.06683e-17	D1_vs_Control	Down	YES
CCDC200	13.4398	-1.20072	0.545967	0.000927577	0.00773501	D1_vs_Control	Down	YES
CCL15	15.8144	-1.1542	0.486436	0.00064521	0.00575757	D1_vs_Control	Down	YES
CCL2	29.8185	1.65419	0.56235	0.00012848	0.00147274	D1_vs_Control	Up	YES
CCL20	3832.98	2.26162	0.288878	2.27559e-16	1.91327e-14	D1_vs_Control	Up	YES
CCL26	12.1479	2.06319	0.620525	3.71531e-05	0.000503682	D1_vs_Control	Up	YES
CCNA2	2066.97	-1.356	0.0932214	3.32265e-49	1.69169e-46	D1_vs_Control	Down	YES
CCNB1	3531.67	-1.11311	0.0480307	4.76396e-120	4.36593e-116	D1_vs_Control	Down	YES
CCNB2	1111.23	-1.2735	0.109015	8.58242e-33	2.34787e-30	D1_vs_Control	Down	YES
CD163L1	42.4426	1.36573	0.306304	4.27609e-07	9.45433e-06	D1_vs_Control	Up	YES
CD38	2659.9	-1.14716	0.225621	1.89617e-08	5.41354e-07	D1_vs_Control	Down	YES
CD79A	99.3658	2.67404	0.350627	1.33793e-15	1.01334e-13	D1_vs_Control	Up	YES
CDC25C	431.294	-1.22513	0.146229	2.92303e-18	2.97645e-16	D1_vs_Control	Down	YES
CDCA3	848.329	-1.0548	0.0956018	1.62185e-29	4.01714e-27	D1_vs_Control	Down	YES
CDCA5	1257.36	-1.00628	0.0815712	3.54436e-36	1.1011e-33	D1_vs_Control	Down	YES
CDH6	259.281	1.72507	0.315994	2.2667e-09	7.63718e-08	D1_vs_Control	Up	YES
CDKN3	410.57	-1.50248	0.135404	6.95062e-30	1.76942e-27	D1_vs_Control	Down	YES
CENPA	345.063	-1.97063	0.132776	4.35058e-51	2.41642e-48	D1_vs_Control	Down	YES
CENPE	1928.37	-1.36704	0.0989406	1.09213e-44	4.7661e-42	D1_vs_Control	Down	YES
CENPF	6014.94	-1.53947	0.0732925	4.78358e-99	1.4613e-95	D1_vs_Control	Down	YES
CEP55	1484.64	-1.43264	0.0888967	1.20967e-59	1.05581e-56	D1_vs_Control	Down	YES
CES4A	2595.18	-1.17028	0.132429	4.81347e-20	5.96122e-18	D1_vs_Control	Down	YES
CGB8	74.4483	1.70429	0.357787	9.64561e-08	2.39559e-06	D1_vs_Control	Up	YES
CHGA	24.141	-1.33857	0.536048	0.000430291	0.00409492	D1_vs_Control	Down	YES
CHST2	85.9845	1.26397	0.346112	1.1488e-05	0.000180587	D1_vs_Control	Up	YES
CKAP2L	983.568	-1.00803	0.0957491	3.85088e-27	8.4027e-25	D1_vs_Control	Down	YES
CLDN14	114.345	2.06777	0.442328	1.34064e-07	3.25035e-06	D1_vs_Control	Up	YES
CNGA4	697.987	-1.12762	0.182424	3.22368e-11	1.41019e-09	D1_vs_Control	Down	YES
COL1A2	601.24	-2.3552	0.597523	2.93373e-06	5.28735e-05	D1_vs_Control	Down	YES
COL3A1	710.054	-1.16175	0.528514	0.000849787	0.00724117	D1_vs_Control	Down	YES
COL6A1	113.035	-1.21901	0.400728	9.26058e-05	0.00111449	D1_vs_Control	Down	YES
COL6A2	68.5728	-2.32389	0.501487	1.52755e-07	3.66952e-06	D1_vs_Control	Down	YES
CPA4	4644.31	1.05163	0.11685	1.38582e-20	1.78878e-18	D1_vs_Control	Up	YES
CPNE4	101.849	1.0502	0.24212	7.56519e-07	1.57571e-05	D1_vs_Control	Up	YES
CPZ	149.858	1.13935	0.258177	5.1309e-07	1.1064e-05	D1_vs_Control	Up	YES
CRB2	12.342	2.83047	0.820229	3.05984e-05	0.0004252	D1_vs_Control	Up	YES
CRCT1	444.229	1.25014	0.644816	0.00141282	0.0108897	D1_vs_Control	Up	YES
CSF2	78.3115	3.43979	0.42984	6.63551e-17	5.96478e-15	D1_vs_Control	Up	YES
CSPG4BP	12.6684	1.38706	0.740838	0.00167443	0.0125246	D1_vs_Control	Up	YES
CT69	15.9702	-1.3172	0.57721	0.000779607	0.00672443	D1_vs_Control	Down	YES
CXCL2	855.413	1.12629	0.173773	5.15608e-12	2.56113e-10	D1_vs_Control	Up	YES
CXCL8	17089.1	1.41182	0.275653	1.32971e-08	3.91207e-07	D1_vs_Control	Up	YES
CYBA	125.68	1.39088	0.206254	8.28399e-13	4.49223e-11	D1_vs_Control	Up	YES
CYBB	336.702	1.0444	0.152545	4.50935e-13	2.54313e-11	D1_vs_Control	Up	YES
CYP1A1	100.202	4.67322	0.733229	8.18662e-12	3.93839e-10	D1_vs_Control	Up	YES
CYP1B1	23221.3	2.08396	0.0864549	3.84588e-130	7.04911e-126	D1_vs_Control	Up	YES
CYP24A1	1094.01	2.24847	0.331992	5.85296e-13	3.24105e-11	D1_vs_Control	Up	YES
CYP26A1	706.993	1.05467	0.107436	6.08593e-24	1.07259e-21	D1_vs_Control	Up	YES
CYP26B1	1113.18	1.73356	0.134797	4.24466e-39	1.49616e-36	D1_vs_Control	Up	YES
CYP2AB1P	55.6019	1.37562	0.267873	1.56696e-08	4.53724e-07	D1_vs_Control	Up	YES
DDIT4L	42.6085	1.30392	0.350817	9.08588e-06	0.000147246	D1_vs_Control	Up	YES
DEPDC1	1233.07	-1.00062	0.1047	7.22331e-23	1.11257e-20	D1_vs_Control	Down	YES
DEPDC1B	535.115	-1.14072	0.117218	1.27542e-23	2.20539e-21	D1_vs_Control	Down	YES
DGKB	11.4183	1.56322	0.685468	0.000767896	0.00666103	D1_vs_Control	Up	YES
DIO1	151.277	-1.06295	0.279129	6.54476e-06	0.000109054	D1_vs_Control	Down	YES
DLGAP5	1626.36	-1.18239	0.0720148	1.03249e-61	9.96024e-59	D1_vs_Control	Down	YES
DLL4	537.888	1.19172	0.227357	8.37862e-09	2.56809e-07	D1_vs_Control	Up	YES
DRGX	12.8456	1.46261	1.07699	0.00315731	0.020998	D1_vs_Control	Up	YES
DSG1	131.927	-1.35876	0.367403	9.22594e-06	0.00014912	D1_vs_Control	Down	YES
DUOXA2	1563.56	1.72799	0.529743	3.96928e-05	0.000533379	D1_vs_Control	Up	YES
DUSP4	5261.63	1.11953	0.0814176	2.93091e-44	1.24932e-41	D1_vs_Control	Up	YES
ECM1	5689.66	1.24522	0.236638	7.37198e-09	2.28245e-07	D1_vs_Control	Up	YES
EDN1	829.316	1.07825	0.131924	1.8274e-17	1.73547e-15	D1_vs_Control	Up	YES
EEF1A2	139.003	1.10918	0.215785	1.50354e-08	4.3605e-07	D1_vs_Control	Up	YES
ERBB4	1765.64	-1.31942	0.263886	2.73073e-08	7.57209e-07	D1_vs_Control	Down	YES
ESM1	29.8573	2.091	0.699216	9.57309e-05	0.00114459	D1_vs_Control	Up	YES
FABP4	8168.02	-1.32138	0.244806	3.31854e-09	1.09595e-07	D1_vs_Control	Down	YES
FALEC	20.4274	1.66196	0.632268	0.000290717	0.0029521	D1_vs_Control	Up	YES
FAM72B	164.418	-1.6055	0.215543	5.16193e-15	3.62502e-13	D1_vs_Control	Down	YES
FAM72D	26.5878	-1.49916	0.423232	1.78397e-05	0.000263769	D1_vs_Control	Down	YES
FBN1	908.754	-1.04801	0.121112	2.95757e-19	3.28542e-17	D1_vs_Control	Down	YES
FCGR2A	39.3314	-1.52233	0.36859	1.67618e-06	3.21368e-05	D1_vs_Control	Down	YES
FCRL2	449.382	2.55795	0.162669	6.2654e-57	4.78494e-54	D1_vs_Control	Up	YES
FGF5	91.7179	2.1334	0.353019	7.11787e-11	3.00607e-09	D1_vs_Control	Up	YES
FKBP5	15719	-1.29773	0.0792232	1.51641e-61	1.38971e-58	D1_vs_Control	Down	YES
FLG	1421.92	1.03424	0.314305	4.51177e-05	0.000597516	D1_vs_Control	Up	YES
FOSL1	1017.8	1.136	0.107226	1.89816e-27	4.29523e-25	D1_vs_Control	Up	YES
FOXB1	17.5757	-1.25653	0.61121	0.0013046	0.0102275	D1_vs_Control	Down	YES
FOXM1	2380.69	-1.24507	0.0687227	1.34585e-74	1.89755e-71	D1_vs_Control	Down	YES
FRMD1	36.6149	-1.22343	0.368474	4.0264e-05	0.000539868	D1_vs_Control	Down	YES
FRMPD4	11.0762	-1.40045	0.723659	0.00149469	0.0114151	D1_vs_Control	Down	YES
FSTL4	73.1143	-1.25773	0.217	3.62813e-10	1.39121e-08	D1_vs_Control	Down	YES
FYB2	158.41	-1.45333	0.234809	2.98285e-11	1.31291e-09	D1_vs_Control	Down	YES
G0S2	753.752	1.09094	0.195991	1.43446e-09	4.97016e-08	D1_vs_Control	Up	YES
GABRB2	39.3133	-1.54548	0.341317	2.7467e-07	6.30092e-06	D1_vs_Control	Down	YES
GAS7	818.872	-1.58989	0.181026	8.08964e-20	9.75466e-18	D1_vs_Control	Down	YES
GCKR	8.24498	2.39305	1.03109	0.000891773	0.00749784	D1_vs_Control	Up	YES
GDF7	393.82	-1.91961	0.203841	2.30844e-22	3.41221e-20	D1_vs_Control	Down	YES
GMPR	636.273	-1.38997	0.187623	6.45223e-15	4.44597e-13	D1_vs_Control	Down	YES
GOLGA8H	400.267	-1.58591	0.228072	1.72469e-13	1.00675e-11	D1_vs_Control	Down	YES
GP2	30.1679	-2.0105	0.599002	2.94531e-05	0.000411155	D1_vs_Control	Down	YES
GPR183	31.2086	1.34555	0.444221	0.000100439	0.00119387	D1_vs_Control	Up	YES
GPR68	438.118	1.36429	0.221027	3.59756e-11	1.56626e-09	D1_vs_Control	Up	YES
GREB1	449.63	-1.13457	0.1572	3.03126e-14	1.93589e-12	D1_vs_Control	Down	YES
GREM1	65.3826	-1.51336	0.464825	4.27361e-05	0.000568853	D1_vs_Control	Down	YES
GTSE1	887.903	-1.52787	0.0968817	2.74556e-57	2.18797e-54	D1_vs_Control	Down	YES
H19	10023.2	1.96329	0.146474	4.48829e-42	1.75034e-39	D1_vs_Control	Up	YES
HAS2	612.279	1.83132	0.174272	4.17267e-27	8.99775e-25	D1_vs_Control	Up	YES
HBEGF	3222.98	1.10515	0.125875	9.67871e-20	1.14452e-17	D1_vs_Control	Up	YES
HECW2-AS1	19.8047	1.03139	0.674951	0.00319867	0.0212115	D1_vs_Control	Up	YES
HEPHL1	315.661	1.58834	0.693842	0.000626772	0.00561929	D1_vs_Control	Up	YES
HGFAC	27.6651	2.68574	0.557989	8.65364e-08	2.18174e-06	D1_vs_Control	Up	YES
HJURP	1097.53	-1.07246	0.0731374	6.53978e-50	3.42479e-47	D1_vs_Control	Down	YES
HMGB2	3759.66	-1.18502	0.078172	3.68926e-53	2.33174e-50	D1_vs_Control	Down	YES
HMGCS2	47.1303	-1.28095	0.483011	0.00028107	0.00287485	D1_vs_Control	Down	YES
HMMR	1864.29	-1.42259	0.0999476	2.95671e-47	1.42615e-44	D1_vs_Control	Down	YES
HNF1A-AS1	34.2716	-1.29386	0.545368	0.000567763	0.00517738	D1_vs_Control	Down	YES
HS3ST2	75.7589	2.04002	0.399256	1.48521e-08	4.3279e-07	D1_vs_Control	Up	YES
IFI6	33004.7	-1.0967	0.143788	1.46295e-15	1.09895e-13	D1_vs_Control	Down	YES
IGF2	97.9343	1.09358	0.331276	4.25439e-05	0.000567118	D1_vs_Control	Up	YES
IGFL1	29.849	2.15101	0.649793	3.33605e-05	0.000458369	D1_vs_Control	Up	YES
IGFN1	220.3	1.52438	0.227724	1.19746e-12	6.30698e-11	D1_vs_Control	Up	YES
IL11	338.248	1.03291	0.194624	6.37385e-09	1.99023e-07	D1_vs_Control	Up	YES
IL13RA2	10.4386	1.78195	1.11887	0.00236656	0.0166194	D1_vs_Control	Up	YES
IL17C	16.2951	2.19759	0.902925	0.0007973	0.0068609	D1_vs_Control	Up	YES
IL17REL	271.994	1.67462	0.508922	3.73997e-05	0.00050662	D1_vs_Control	Up	YES
IL19	46.7887	1.16023	0.552626	0.00114648	0.00921256	D1_vs_Control	Up	YES
IL1A	1391.44	2.4961	0.274236	4.6768e-21	6.30303e-19	D1_vs_Control	Up	YES
IL1B	602.069	2.37386	0.335323	6.82889e-14	4.18618e-12	D1_vs_Control	Up	YES
IL1R2	45.2136	3.99846	1.56704	0.0002281	0.0024014	D1_vs_Control	Up	YES
IL1RL1	184.274	5.43396	0.536735	3.69054e-25	7.04624e-23	D1_vs_Control	Up	YES
IL36A	78.1618	1.66301	0.855112	0.00123719	0.00979125	D1_vs_Control	Up	YES
IL36G	693.025	1.44244	0.334456	7.0135e-07	1.47083e-05	D1_vs_Control	Up	YES
IL6	27.4594	3.22107	0.614552	8.80986e-09	2.69127e-07	D1_vs_Control	Up	YES
IL7R	71.9163	1.40247	0.39531	1.65092e-05	0.000246816	D1_vs_Control	Up	YES
INHBA	4172.75	1.52063	0.285002	4.69629e-09	1.50486e-07	D1_vs_Control	Up	YES
IQGAP3	2436.04	-1.5509	0.0991493	1.07096e-56	7.85185e-54	D1_vs_Control	Down	YES
KCNB1	400.313	-1.10857	0.21224	9.15407e-09	2.7779e-07	D1_vs_Control	Down	YES
KCNJ11	28.8914	-1.2643	0.460338	0.000231	0.00243054	D1_vs_Control	Down	YES
KCNJ12	30.0446	1.35678	0.692206	0.00134617	0.0104817	D1_vs_Control	Up	YES
KIAA1549L	220.285	1.15762	0.20944	1.79553e-09	6.12854e-08	D1_vs_Control	Up	YES
KIF14	1217.93	-1.30516	0.0925072	1.83541e-46	8.62596e-44	D1_vs_Control	Down	YES
KIF18B	1200.32	-1.30654	0.128338	1.32498e-25	2.63973e-23	D1_vs_Control	Down	YES
KIF20A	4277.43	-1.1914	0.0647401	7.23813e-77	1.20607e-73	D1_vs_Control	Down	YES
KIF4A	1476.49	-1.03757	0.0846364	8.78653e-36	2.64014e-33	D1_vs_Control	Down	YES
KIFC1	1656.67	-1.06485	0.0966867	2.00727e-29	4.90551e-27	D1_vs_Control	Down	YES
KLHDC8A	51.2213	-1.40335	0.305358	2.01207e-07	4.72206e-06	D1_vs_Control	Down	YES
KLHL38	128.488	-1.00963	0.177252	6.91063e-10	2.51819e-08	D1_vs_Control	Down	YES
KLK12	52.0641	1.3417	0.442436	9.78091e-05	0.00116867	D1_vs_Control	Up	YES
KLK6	426.613	2.14791	0.454842	9.98482e-08	2.47313e-06	D1_vs_Control	Up	YES
KNDC1	788.008	-1.87996	0.193328	1.79323e-23	3.07179e-21	D1_vs_Control	Down	YES
KRT78	1179.45	1.35405	0.453445	0.000103469	0.00122354	D1_vs_Control	Up	YES
KU-MEL-3	24.631	1.19065	0.446183	0.000313438	0.00314106	D1_vs_Control	Up	YES
LAPTM5	254.17	1.21958	0.240658	2.1032e-08	5.95784e-07	D1_vs_Control	Up	YES
LCE3E	39.6224	1.63151	0.869006	0.00138709	0.0107547	D1_vs_Control	Up	YES
LGALS2	25.1517	3.40406	0.560427	7.38359e-11	3.11112e-09	D1_vs_Control	Up	YES
LIF	2510.07	1.00278	0.270396	1.14429e-05	0.000180031	D1_vs_Control	Up	YES
LINC00160	30.5244	-1.52453	0.432933	1.78446e-05	0.000263769	D1_vs_Control	Down	YES
LINC00520	35.4732	1.49472	0.349579	9.04387e-07	1.83775e-05	D1_vs_Control	Up	YES
LINC00707	140.288	1.07639	0.236354	2.80358e-07	6.40734e-06	D1_vs_Control	Up	YES
LINC01215	26.626	1.88255	0.450002	1.37233e-06	2.68733e-05	D1_vs_Control	Up	YES
LINC01267	135.223	-1.48198	0.244605	6.76163e-11	2.86648e-09	D1_vs_Control	Down	YES
LINC01322	55.3152	1.22449	0.269687	2.87934e-07	6.56411e-06	D1_vs_Control	Up	YES
LINC01605	35.0743	-1.57603	0.462613	2.59588e-05	0.000366564	D1_vs_Control	Down	YES
LINC01629	50.7046	1.48112	0.316559	1.51878e-07	3.65325e-06	D1_vs_Control	Up	YES
LINC01730	83.0874	1.02124	0.25118	2.43724e-06	4.4583e-05	D1_vs_Control	Up	YES
LINC01907	11.5815	2.3811	0.685235	2.43989e-05	0.000347225	D1_vs_Control	Up	YES
LINC01910	12.769	1.03192	0.814418	0.0043677	0.0271375	D1_vs_Control	Up	YES
LINC02263	95.0762	1.11257	0.216179	1.42742e-08	4.17941e-07	D1_vs_Control	Up	YES
LINC02518	186.225	1.10104	0.171329	7.74245e-12	3.73451e-10	D1_vs_Control	Up	YES
LINC03004	23.005	1.89724	0.442088	8.01104e-07	1.65727e-05	D1_vs_Control	Up	YES
LIPG	1863.92	1.16958	0.239397	5.47261e-08	1.43501e-06	D1_vs_Control	Up	YES
LMNB1	3924.05	-1.01398	0.0610254	3.15576e-63	3.21344e-60	D1_vs_Control	Down	YES
LOC101927661	23.4077	1.54056	0.511047	0.000104631	0.00123489	D1_vs_Control	Up	YES
LOC101928398	12.1708	-1.93581	0.620572	7.63048e-05	0.000936766	D1_vs_Control	Down	YES
LOC102723878	18.2316	1.11642	0.491007	0.000839028	0.00716615	D1_vs_Control	Up	YES
LOC102724319	27.5924	-1.88283	0.394888	9.20057e-08	2.30694e-06	D1_vs_Control	Down	YES
LOC105376806	24.2662	-1.48413	0.563463	0.00028821	0.00293478	D1_vs_Control	Down	YES
LOC107984016	22.1383	-1.46576	0.42504	2.43318e-05	0.000347064	D1_vs_Control	Down	YES
LOC107985535	102.418	1.62919	0.32097	1.92269e-08	5.48072e-07	D1_vs_Control	Up	YES
LOXL2	640.452	1.11991	0.30812	1.31889e-05	0.000203485	D1_vs_Control	Up	YES
LPL	13.6974	-2.89445	0.910703	8.46931e-05	0.00103009	D1_vs_Control	Down	YES
LY96	44.344	1.01206	0.402295	0.000468032	0.00441511	D1_vs_Control	Up	YES
MARCHF4	224.567	-1.19962	0.212877	8.91947e-10	3.18064e-08	D1_vs_Control	Down	YES
MIR3142HG	825.926	1.90023	0.300957	1.31709e-11	6.05038e-10	D1_vs_Control	Up	YES
MIR7111	20.1239	-1.10354	0.547756	0.00139405	0.0107894	D1_vs_Control	Down	YES
MKI67	11961	-1.73635	0.0839757	2.49758e-96	6.53973e-93	D1_vs_Control	Down	YES
MMP1	2500.3	3.13999	0.497653	1.2517e-11	5.8082e-10	D1_vs_Control	Up	YES
MPEG1	39.8497	1.13078	0.334844	3.55405e-05	0.000485049	D1_vs_Control	Up	YES
MROH2A	146.431	1.8282	0.190685	4.94781e-23	7.81796e-21	D1_vs_Control	Up	YES
MTNR1A	423.485	1.50845	0.178293	1.51315e-18	1.61247e-16	D1_vs_Control	Up	YES
MUC2	378.794	1.19053	0.128917	1.64338e-21	2.31704e-19	D1_vs_Control	Up	YES
MUC21	10040.9	-1.18259	0.0757446	3.34306e-56	2.35673e-53	D1_vs_Control	Down	YES
MYBPC1	4176.81	-1.4482	0.0947118	4.79521e-54	3.13898e-51	D1_vs_Control	Down	YES
MYCN	22.6565	1.2302	0.576386	0.00107861	0.00875546	D1_vs_Control	Up	YES
MYLK3	462.859	-1.06714	0.181142	2.05818e-10	8.14781e-09	D1_vs_Control	Down	YES
MYPN	29.2788	1.12673	0.373277	0.000112101	0.00130873	D1_vs_Control	Up	YES
NAV2-AS3	11.5471	-1.19456	0.671211	0.00221403	0.0156986	D1_vs_Control	Down	YES
NAV3	74.1499	3.40526	0.356193	5.66392e-23	8.87299e-21	D1_vs_Control	Up	YES
NCAPG	1092.05	-1.19253	0.106971	4.05888e-30	1.04782e-27	D1_vs_Control	Down	YES
NDC80	997.471	-1.37133	0.109873	5.1495e-37	1.70533e-34	D1_vs_Control	Down	YES
NEIL3	281.186	-1.46214	0.174797	2.91298e-18	2.97645e-16	D1_vs_Control	Down	YES
NEURL3	1995.81	1.11437	0.122738	6.57117e-21	8.72776e-19	D1_vs_Control	Up	YES
NKX2-1	69.2728	-1.42735	0.261712	2.42956e-09	8.12617e-08	D1_vs_Control	Down	YES
NLRP10	20.0803	2.85038	0.56806	3.54965e-08	9.61026e-07	D1_vs_Control	Up	YES
NMU	879.713	-1.0024	0.089052	1.16429e-30	3.09278e-28	D1_vs_Control	Down	YES
NOX1	585.458	1.19513	0.162187	9.60634e-15	6.47333e-13	D1_vs_Control	Up	YES
NRIP3	105.615	1.00343	0.298067	3.46267e-05	0.000474344	D1_vs_Control	Up	YES
NUF2	512.171	-1.04812	0.121965	5.05148e-19	5.47861e-17	D1_vs_Control	Down	YES
NXPH4	212.593	-1.15788	0.15149	1.2323e-15	9.41116e-14	D1_vs_Control	Down	YES
ODAPH	122.646	2.00847	0.387252	9.87875e-09	2.96346e-07	D1_vs_Control	Up	YES
OLR1	243.293	1.34088	0.189479	7.89394e-14	4.791e-12	D1_vs_Control	Up	YES
OMD	14.0703	-2.84335	0.803338	1.88326e-05	0.00027681	D1_vs_Control	Down	YES
PBK	539.199	-1.35375	0.122085	7.60188e-30	1.9087e-27	D1_vs_Control	Down	YES
PDGFB	1283.12	1.25354	0.321549	4.09402e-06	7.16708e-05	D1_vs_Control	Up	YES
PDGFRB	59.2734	-1.18182	0.521413	0.000763974	0.00663084	D1_vs_Control	Down	YES
PHACTR3	1928.44	-1.84009	0.139352	4.21419e-41	1.57636e-38	D1_vs_Control	Down	YES
PHGDH	5601.9	-1.2074	0.0844913	1.46146e-47	7.23976e-45	D1_vs_Control	Down	YES
PI15	37.307	1.40421	0.395238	1.64185e-05	0.000245661	D1_vs_Control	Up	YES
PIF1	426.76	-1.78232	0.195481	3.93897e-21	5.42838e-19	D1_vs_Control	Down	YES
PIMREG	353.168	-1.61861	0.129685	5.21024e-37	1.70533e-34	D1_vs_Control	Down	YES
PIP	219.151	1.43105	0.162481	6.87382e-20	8.34372e-18	D1_vs_Control	Up	YES
PLA2G4E	2067.9	1.2458	0.140385	4.21417e-20	5.327e-18	D1_vs_Control	Up	YES
PLAAT5	12.1828	-2.08914	0.808164	0.000313309	0.00314106	D1_vs_Control	Down	YES
PLAT	4248.94	1.3219	0.100892	1.91923e-40	6.89755e-38	D1_vs_Control	Up	YES
PLAU	15189.1	1.06231	0.207537	1.84801e-08	5.29252e-07	D1_vs_Control	Up	YES
PLK1	2548.1	-1.03135	0.0875552	3.0719e-33	8.53105e-31	D1_vs_Control	Down	YES
PNMA6A	9.36443	1.25051	1.30307	0.00497045	0.0301395	D1_vs_Control	Up	YES
PORCN	5743.29	1.0627	0.0855714	1.3264e-36	4.26521e-34	D1_vs_Control	Up	YES
POSTN	298.976	-2.10383	0.297013	6.7638e-14	4.16019e-12	D1_vs_Control	Down	YES
PPBP	28.5423	2.6781	0.600543	3.91183e-07	8.70146e-06	D1_vs_Control	Up	YES
PRCD	14.4956	1.47751	0.567451	0.000341909	0.00336928	D1_vs_Control	Up	YES
PRDM4-AS1	9.52249	1.66814	0.709126	0.000737031	0.00642982	D1_vs_Control	Up	YES
PRH2	16.534	-1.38461	0.693456	0.00125591	0.0099094	D1_vs_Control	Down	YES
PRR11	1490.18	-1.37203	0.0753191	2.04921e-75	3.12999e-72	D1_vs_Control	Down	YES
PRSS27	820.367	1.37756	0.315307	5.74787e-07	1.23364e-05	D1_vs_Control	Up	YES
PRUNE2	324.742	-1.03872	0.280679	9.44663e-06	0.000152017	D1_vs_Control	Down	YES
PSAT1	3502.81	-1.00966	0.116929	3.6204e-19	3.99749e-17	D1_vs_Control	Down	YES
PSORS1C2	24.3095	1.36366	0.989579	0.00313749	0.0208965	D1_vs_Control	Up	YES
PSRC1	872.912	-1.11818	0.0831684	2.04151e-42	8.13451e-40	D1_vs_Control	Down	YES
PTGDS	12.5168	1.00051	0.643501	0.0032318	0.0214078	D1_vs_Control	Up	YES
PTHLH	517.509	1.86514	0.377409	3.50667e-08	9.53616e-07	D1_vs_Control	Up	YES
PTPN20	29.3678	-1.37987	0.357265	5.12196e-06	8.75751e-05	D1_vs_Control	Down	YES
PTPRT	166.417	-2.24507	0.281545	7.16091e-17	6.40255e-15	D1_vs_Control	Down	YES
PTTG1	2006.91	-1.15827	0.082475	4.98624e-46	2.28482e-43	D1_vs_Control	Down	YES
PWWP3B	41.1685	1.17436	0.353906	3.97424e-05	0.000533655	D1_vs_Control	Up	YES
PZP	1187.28	-1.24916	0.267428	1.55802e-07	3.7232e-06	D1_vs_Control	Down	YES
RELN	21.7907	1.14041	0.479043	0.000624695	0.00561001	D1_vs_Control	Up	YES
REN	30.254	1.0808	0.404044	0.000299629	0.00302417	D1_vs_Control	Up	YES
RFLNA	35.6647	1.42256	0.560561	0.000400003	0.00385269	D1_vs_Control	Up	YES
RGS6	20.5648	1.25037	0.539168	0.000710793	0.0062276	D1_vs_Control	Up	YES
RHCG	58.8597	1.09418	0.390727	0.000210469	0.00224676	D1_vs_Control	Up	YES
RIPOR3-AS1	18.7413	2.27293	0.71902	6.61491e-05	0.000831012	D1_vs_Control	Up	YES
RND1	1770.95	1.14557	0.145641	2.00699e-16	1.69521e-14	D1_vs_Control	Up	YES
RNU6-761P	37.2098	-1.67415	0.49808	2.99486e-05	0.000416802	D1_vs_Control	Down	YES
RP1L1	84.4222	1.13135	0.305183	1.00156e-05	0.000160328	D1_vs_Control	Up	YES
RPS10P5	28.7125	-1.0807	0.411211	0.000336429	0.00332421	D1_vs_Control	Down	YES
RPTN	4287.56	1.56728	0.14952	4.78429e-27	1.01967e-24	D1_vs_Control	Up	YES
S100A12	450.485	1.09378	0.186784	2.65105e-10	1.03827e-08	D1_vs_Control	Up	YES
SCG3	182.432	-1.04496	0.225968	1.91377e-07	4.50867e-06	D1_vs_Control	Down	YES
SCGB1A1	319228	-1.05416	0.111854	1.55074e-21	2.20337e-19	D1_vs_Control	Down	YES
SEC14L3	48.2283	-2.22747	0.421102	5.50058e-09	1.73828e-07	D1_vs_Control	Down	YES
SEMA7A	1208.21	1.26071	0.376473	3.39655e-05	0.000466332	D1_vs_Control	Up	YES
SFTPB	74.9076	-1.48931	0.476992	6.7058e-05	0.000840127	D1_vs_Control	Down	YES
SH2D1B	102.174	2.13641	0.334959	8.39083e-12	4.02606e-10	D1_vs_Control	Up	YES
SH2D2A	54.8085	2.00523	0.347888	4.41822e-10	1.65606e-08	D1_vs_Control	Up	YES
SIAH3	70.5378	-2.12049	0.420622	1.98823e-08	5.65874e-07	D1_vs_Control	Down	YES
SLA2	30.2249	-1.61744	0.462507	1.92112e-05	0.000281456	D1_vs_Control	Down	YES
SLC25A18	37.0837	-1.06065	0.480661	0.000929989	0.00774808	D1_vs_Control	Down	YES
SLC26A4	3668.55	1.64077	0.385116	8.33925e-07	1.71742e-05	D1_vs_Control	Up	YES
SLC2A6	678.563	1.08637	0.17012	1.00631e-11	4.74154e-10	D1_vs_Control	Up	YES
SLC47A2	1098.31	1.0379	0.14651	8.34516e-14	5.01503e-12	D1_vs_Control	Up	YES
SLC5A5	124.417	1.98428	0.252559	2.36372e-16	1.9693e-14	D1_vs_Control	Up	YES
SLC5A8	44.5662	1.86075	0.596517	6.36085e-05	0.000805165	D1_vs_Control	Up	YES
SLC6A16	38.2839	-1.33405	0.384414	2.19206e-05	0.000315619	D1_vs_Control	Down	YES
SNORA41B	7.9964	1.14942	1.37108	0.00592352	0.034838	D1_vs_Control	Up	YES
SNORA80B	16.887	1.50848	0.583633	0.000352778	0.00345594	D1_vs_Control	Up	YES
SPC25	316.503	-1.36414	0.144218	1.64596e-22	2.47286e-20	D1_vs_Control	Down	YES
SPINK7	202.885	1.84671	0.565799	3.9976e-05	0.000536399	D1_vs_Control	Up	YES
SPOCD1	387.727	2.24695	0.200693	2.4958e-30	6.53506e-28	D1_vs_Control	Up	YES
SPON1	26.8599	-1.65028	0.617256	0.000253423	0.00262429	D1_vs_Control	Down	YES
SPRR2F	209.569	1.4637	0.869352	0.00195744	0.0141978	D1_vs_Control	Up	YES
SSUH2	51.5476	-1.30809	0.310958	1.22346e-06	2.41646e-05	D1_vs_Control	Down	YES
ST8SIA5	16.0176	1.09143	0.809718	0.00383267	0.0245454	D1_vs_Control	Up	YES
STC1	10.9653	2.97819	0.860803	2.61262e-05	0.000368643	D1_vs_Control	Up	YES
STK33	1373.6	-1.21102	0.182018	1.52284e-12	7.90714e-11	D1_vs_Control	Down	YES
STMN1	5421.93	-1.0325	0.055669	5.19063e-78	9.5139e-75	D1_vs_Control	Down	YES
SULT1C2	42.0151	-1.02194	0.400496	0.000418602	0.00400029	D1_vs_Control	Down	YES
SYT16	427.67	1.00675	0.158003	1.06194e-11	4.97808e-10	D1_vs_Control	Up	YES
TAS2R19	16.8398	-1.09342	0.655232	0.00249954	0.0173933	D1_vs_Control	Down	YES
TFF1	71.7071	1.48568	0.313455	1.05583e-07	2.60112e-06	D1_vs_Control	Up	YES
TFF3	186.401	1.64167	0.217366	2.27763e-15	1.66322e-13	D1_vs_Control	Up	YES
TFRC	11774.2	1.33219	0.062584	1.03213e-101	3.78357e-98	D1_vs_Control	Up	YES
TGM4	80.9784	-1.53297	0.242918	1.42586e-11	6.51734e-10	D1_vs_Control	Down	YES
THBS1	20196	1.24472	0.236777	8.02288e-09	2.47145e-07	D1_vs_Control	Up	YES
TIMP4	124.23	-1.33252	0.254031	7.53323e-09	2.32452e-07	D1_vs_Control	Down	YES
TMEM270	63.5967	-1.00904	0.340365	0.000129546	0.00148403	D1_vs_Control	Down	YES
TMEM273	26.193	-1.33312	0.44272	0.000102012	0.00120786	D1_vs_Control	Down	YES
TMPRSS11BNL	72.4558	1.82818	0.320969	6.08232e-10	2.23412e-08	D1_vs_Control	Up	YES
TMPRSS11F	1422.36	1.0708	0.155462	3.37318e-13	1.94347e-11	D1_vs_Control	Up	YES
TMPRSS11GP	345.066	1.11879	0.227141	4.40282e-08	1.17637e-06	D1_vs_Control	Up	YES
TMPRSS9	8.52282	2.41922	0.756375	7.05678e-05	0.000878694	D1_vs_Control	Up	YES
TNF	58.3434	1.53976	0.49089	6.93519e-05	0.000865317	D1_vs_Control	Up	YES
TNFAIP2	51176	1.08703	0.201924	3.98201e-09	1.301e-07	D1_vs_Control	Up	YES
TNNI2	386.854	-1.17241	0.178402	2.67412e-12	1.34518e-10	D1_vs_Control	Down	YES
TNPO1P3	43.1193	1.04079	0.33351	8.19385e-05	0.000997967	D1_vs_Control	Up	YES
TOP2A	8137.66	-1.42798	0.0802655	6.05386e-72	7.39741e-69	D1_vs_Control	Down	YES
TPX2	4356.85	-1.32973	0.0959375	5.93274e-45	2.65223e-42	D1_vs_Control	Down	YES
TRIM15	52.4816	1.13073	0.28935	4.7269e-06	8.17353e-05	D1_vs_Control	Up	YES
TRIML2	7.5279	2.09507	1.15834	0.001784	0.0131321	D1_vs_Control	Up	YES
TROAP	1463.25	-1.24984	0.138111	1.35947e-20	1.76721e-18	D1_vs_Control	Down	YES
TTK	1153.84	-1.08437	0.0897326	7.25656e-35	2.14525e-32	D1_vs_Control	Down	YES
UBD	314.207	1.06332	0.232078	2.3401e-07	5.43621e-06	D1_vs_Control	Up	YES
UBE2C	1643.72	-1.50584	0.0662527	1.24086e-115	7.58124e-112	D1_vs_Control	Down	YES
UGT1A7	972.193	1.19717	0.0950648	1.46177e-37	4.96162e-35	D1_vs_Control	Up	YES
VSIG10L	2256.24	1.21288	0.270853	3.88737e-07	8.66808e-06	D1_vs_Control	Up	YES
WNT7A	289.386	1.33512	0.27722	7.36409e-08	1.88803e-06	D1_vs_Control	Up	YES
ZBED2	326.849	1.40976	0.185554	1.59579e-15	1.19385e-13	D1_vs_Control	Up	YES
ZBTB16	4629.99	-2.05751	0.0937117	4.72473e-108	2.16499e-104	D1_vs_Control	Down	YES
ZFP57	72.0094	1.08655	0.262917	1.8221e-06	3.46086e-05	D1_vs_Control	Up	YES
ABCG2	93.8444	-1.53685	0.466925	3.39524e-05	0.000483855	D7_vs_Control	Down	YES
ACAD8	8512.66	1.01442	0.0922441	3.19425e-29	6.66178e-27	D7_vs_Control	Up	YES
ACADL	41.8106	-1.16751	0.437015	0.000281129	0.0028725	D7_vs_Control	Down	YES
ACHE	164.896	1.55763	0.290991	4.97755e-09	1.59707e-07	D7_vs_Control	Up	YES
ADA2	418.576	-1.48397	0.154696	3.98256e-23	5.49652e-21	D7_vs_Control	Down	YES
ADAM12	970.871	-1.18407	0.415374	0.000144652	0.00164752	D7_vs_Control	Down	YES
ADCY5	149.917	-1.29535	0.237492	2.47975e-09	8.29678e-08	D7_vs_Control	Down	YES
ADGRB1	56.5151	-2.46131	0.424067	3.3434e-10	1.25511e-08	D7_vs_Control	Down	YES
ADGRE3	31.0762	-1.01171	0.492833	0.00132872	0.0103787	D7_vs_Control	Down	YES
ADH6	142.535	-2.00534	0.283759	6.39725e-14	3.67206e-12	D7_vs_Control	Down	YES
ADM2	2087.81	1.08678	0.137785	2.11283e-16	1.51946e-14	D7_vs_Control	Up	YES
ADRB2	9307.28	1.36825	0.105868	1.15457e-39	5.4178e-37	D7_vs_Control	Up	YES
AIM2	114.302	1.51982	0.263612	4.48501e-10	1.66371e-08	D7_vs_Control	Up	YES
AKR1C8	19.6135	-1.48246	0.811775	0.00169025	0.0126097	D7_vs_Control	Down	YES
AKR1D1	28.8096	1.42709	0.467877	0.000100869	0.00122465	D7_vs_Control	Up	YES
ALOX15	5010.67	-1.14508	0.140351	1.35167e-17	1.08887e-15	D7_vs_Control	Down	YES
ALPL	1342.41	1.60089	0.128115	4.94147e-37	1.78368e-34	D7_vs_Control	Up	YES
AMZ1	77.0925	-1.52336	0.486244	5.94585e-05	0.000780444	D7_vs_Control	Down	YES
ANGPTL1	60.3729	1.51453	0.312407	6.32723e-08	1.6966e-06	D7_vs_Control	Up	YES
ANK2	68.9712	-1.15849	0.379708	8.87383e-05	0.0011016	D7_vs_Control	Down	YES
ANKRD1	332.535	-1.04921	0.311025	3.1511e-05	0.000453575	D7_vs_Control	Down	YES
APOBEC3A	5693.93	2.0818	0.309929	1.33205e-12	6.72111e-11	D7_vs_Control	Up	YES
AQP4-AS1	112.685	-1.1699	0.281208	1.41972e-06	2.9675e-05	D7_vs_Control	Down	YES
AR	32.9866	-1.10655	0.552336	0.00133273	0.0104057	D7_vs_Control	Down	YES
ASCL3	65.3204	-1.34813	0.312836	7.44235e-07	1.65906e-05	D7_vs_Control	Down	YES
ATP12A	11319.6	1.23388	0.165425	5.22612e-15	3.34793e-13	D7_vs_Control	Up	YES
BATF2	1139.89	1.47995	0.0934181	1.15976e-57	1.36054e-54	D7_vs_Control	Up	YES
BCL2A1	657.871	1.67993	0.173761	2.6005e-23	3.64265e-21	D7_vs_Control	Up	YES
BCL3	13915.1	1.09689	0.125675	1.73003e-19	1.63179e-17	D7_vs_Control	Up	YES
BEAN1	64.5096	2.62458	0.356329	1.20849e-14	7.46162e-13	D7_vs_Control	Up	YES
BEST1	300.05	1.26428	0.142913	6.42748e-20	6.41722e-18	D7_vs_Control	Up	YES
BIRC3	21080.7	1.03683	0.112019	1.01011e-21	1.22321e-19	D7_vs_Control	Up	YES
BSND	41.4052	-1.37332	0.380815	1.31597e-05	0.000213674	D7_vs_Control	Down	YES
BST2	21993.3	1.0238	0.095925	1.76224e-27	3.15021e-25	D7_vs_Control	Up	YES
C11orf96	107.962	1.00268	0.255293	5.03801e-06	9.18984e-05	D7_vs_Control	Up	YES
C15orf48	8179.51	1.1753	0.141073	5.36363e-18	4.50509e-16	D7_vs_Control	Up	YES
C1orf141	107.352	-1.06049	0.292874	1.3063e-05	0.000212656	D7_vs_Control	Down	YES
C1S	1927.98	1.21589	0.115294	3.65898e-27	6.35917e-25	D7_vs_Control	Up	YES
C2orf72	112.291	-1.45107	0.282372	1.28607e-08	3.86988e-07	D7_vs_Control	Down	YES
C3AR1	18.7456	1.42744	0.568632	0.000489384	0.00457685	D7_vs_Control	Up	YES
CASP5	80.4017	3.1821	0.346916	4.15173e-21	4.63857e-19	D7_vs_Control	Up	YES
CCDC187	8079.81	-1.01104	0.267423	9.79279e-06	0.000165744	D7_vs_Control	Down	YES
CCDC194	1149.44	1.83305	0.13988	1.86999e-40	9.23675e-38	D7_vs_Control	Up	YES
CCDC200	13.4398	-2.01362	0.608881	4.28828e-05	0.000587097	D7_vs_Control	Down	YES
CCL14	18.1917	-3.45561	0.865049	3.78265e-06	7.11157e-05	D7_vs_Control	Down	YES
CCL17	495.734	1.15727	0.143403	4.84583e-17	3.76492e-15	D7_vs_Control	Up	YES
CCL2	29.8185	2.11232	0.573472	1.13611e-05	0.000187884	D7_vs_Control	Up	YES
CCL20	3832.98	2.94627	0.309295	1.01661e-22	1.34378e-20	D7_vs_Control	Up	YES
CCL22	7054.72	1.60706	0.263443	6.25181e-11	2.61351e-09	D7_vs_Control	Up	YES
CD274	1465.64	1.20466	0.108901	1.29984e-29	2.83697e-27	D7_vs_Control	Up	YES
CD34	64.1949	1.42487	0.301841	1.30223e-07	3.33856e-06	D7_vs_Control	Up	YES
CDH11	893.853	-1.12775	0.201304	1.05053e-09	3.6788e-08	D7_vs_Control	Down	YES
CDH6	259.281	-1.47542	0.371196	2.79141e-06	5.41829e-05	D7_vs_Control	Down	YES
CEACAM19	439.5	1.15489	0.170437	8.17603e-13	4.19301e-11	D7_vs_Control	Up	YES
CEACAM7	2678.19	1.95672	0.476069	2.01426e-06	4.03928e-05	D7_vs_Control	Up	YES
CES4A	2595.18	-1.09295	0.143877	1.73023e-15	1.15574e-13	D7_vs_Control	Down	YES
CFB	9432.62	1.36411	0.0718225	1.27312e-81	5.97412e-78	D7_vs_Control	Up	YES
CHAC1	1873.38	1.73354	0.266734	5.01767e-12	2.39648e-10	D7_vs_Control	Up	YES
CLDN10	37.398	1.18038	0.353189	4.06382e-05	0.000560043	D7_vs_Control	Up	YES
CLLU1-AS1	8.5673	1.42251	0.942249	0.00325856	0.0215136	D7_vs_Control	Up	YES
CLNK	63.2048	-1.69146	0.351366	6.58996e-08	1.75951e-06	D7_vs_Control	Down	YES
CMPK2	3472.5	1.98871	0.103449	1.81507e-83	1.13563e-79	D7_vs_Control	Up	YES
CNGA4	697.987	-1.25104	0.198139	1.28995e-11	5.97836e-10	D7_vs_Control	Down	YES
CNGB1	37.3633	1.56792	0.423811	1.01748e-05	0.000171591	D7_vs_Control	Up	YES
COL15A1	11.6232	-2.81844	0.968621	0.000171766	0.00190322	D7_vs_Control	Down	YES
COL8A2	94.2537	-1.98169	0.437074	2.18632e-07	5.41389e-06	D7_vs_Control	Down	YES
CPZ	149.858	1.20664	0.276569	7.3844e-07	1.65006e-05	D7_vs_Control	Up	YES
CRAT37	41.3757	-1.5114	0.406392	8.046e-06	0.000138363	D7_vs_Control	Down	YES
CRYM	287.984	1.12242	0.193592	4.28557e-10	1.59604e-08	D7_vs_Control	Up	YES
CSF2	78.3115	2.32119	0.471273	4.46052e-08	1.22047e-06	D7_vs_Control	Up	YES
CSF3	1025.67	3.56305	0.605975	2.54496e-10	9.70914e-09	D7_vs_Control	Up	YES
CTNND2	10.1318	-2.67087	0.838945	0.000111857	0.00133136	D7_vs_Control	Down	YES
CUBN	521.301	-1.13924	0.189049	8.33844e-11	3.44741e-09	D7_vs_Control	Down	YES
CXCL1	30013.2	1.75132	0.199949	1.25446e-19	1.19524e-17	D7_vs_Control	Up	YES
CXCL10	923.828	2.75237	0.424019	4.94168e-12	2.36621e-10	D7_vs_Control	Up	YES
CXCL11	387.801	2.67612	0.543272	4.67283e-08	1.2767e-06	D7_vs_Control	Up	YES
CXCL2	855.413	2.02772	0.183709	1.66026e-29	3.58196e-27	D7_vs_Control	Up	YES
CXCL3	1494.79	1.90115	0.330092	4.95022e-10	1.82905e-08	D7_vs_Control	Up	YES
CXCL6	2281.08	1.58905	0.183725	3.30406e-19	3.04006e-17	D7_vs_Control	Up	YES
CXCL8	17089.1	2.94273	0.289695	1.71173e-25	2.79384e-23	D7_vs_Control	Up	YES
CYBA	125.68	1.01107	0.227358	5.15713e-07	1.19064e-05	D7_vs_Control	Up	YES
CYGB	245.739	-1.18924	0.269433	4.47499e-07	1.04602e-05	D7_vs_Control	Down	YES
CYP1A1	100.202	2.52324	0.841439	0.000107268	0.00129066	D7_vs_Control	Up	YES
CYP24A1	1094.01	2.65573	0.355286	4.74845e-15	3.05234e-13	D7_vs_Control	Up	YES
CYP2F1	6749.12	-1.1278	0.142025	1.6515e-16	1.21088e-14	D7_vs_Control	Down	YES
CYP2T3P	62.2959	-1.15289	0.397965	0.000144234	0.00164476	D7_vs_Control	Down	YES
CYP4F60P	17.4616	-1.77857	0.784128	0.000706598	0.00618602	D7_vs_Control	Down	YES
DCDC2B	847.996	-1.24693	0.213625	2.46265e-10	9.41426e-09	D7_vs_Control	Down	YES
DCHS2	376.275	1.33961	0.111491	2.03652e-34	6.16539e-32	D7_vs_Control	Up	YES
DCN	58.2202	1.30632	0.354038	1.12431e-05	0.000186425	D7_vs_Control	Up	YES
DDIT4L	42.6085	1.0699	0.390943	0.000279081	0.00285804	D7_vs_Control	Up	YES
DDX60	18190.4	1.19484	0.129752	2.26835e-21	2.62821e-19	D7_vs_Control	Up	YES
DDX60L	11261.2	1.3431	0.126299	1.36311e-27	2.46014e-25	D7_vs_Control	Up	YES
DEFB4A	10.2926	2.78643	1.13987	0.000561856	0.00513624	D7_vs_Control	Up	YES
DGKI	229.674	-1.43194	0.206747	2.17097e-13	1.18457e-11	D7_vs_Control	Down	YES
DIO1	151.277	-1.16246	0.305369	5.94427e-06	0.000106464	D7_vs_Control	Down	YES
DLL4	537.888	2.64251	0.236728	4.09795e-30	9.15696e-28	D7_vs_Control	Up	YES
DNAH10	3963.68	-1.00119	0.168991	1.68402e-10	6.57151e-09	D7_vs_Control	Down	YES
DPEP2	581.507	1.55886	0.183843	1.39389e-18	1.22258e-16	D7_vs_Control	Up	YES
DPP4	35.6972	1.49164	0.422536	2.00124e-05	0.000306389	D7_vs_Control	Up	YES
DSCAML1	37.9019	-1.28069	0.478623	0.000254086	0.00263929	D7_vs_Control	Down	YES
DSG1	131.927	-1.53981	0.401347	4.61005e-06	8.46679e-05	D7_vs_Control	Down	YES
DSG4	62.1921	-1.76564	0.550097	4.13213e-05	0.00056904	D7_vs_Control	Down	YES
DUOX2	22611.3	2.37951	0.317682	4.3981e-15	2.85648e-13	D7_vs_Control	Up	YES
DUOXA2	1563.56	3.73801	0.531252	1.45755e-13	8.09413e-12	D7_vs_Control	Up	YES
DYNLT4	955.387	-1.02461	0.316574	5.15267e-05	0.000685926	D7_vs_Control	Down	YES
EDN1	829.316	1.00966	0.14254	9.50778e-14	5.37533e-12	D7_vs_Control	Up	YES
EGOT	16.8217	-2.01117	0.598128	3.57857e-05	0.000504278	D7_vs_Control	Down	YES
ELMOD1	131.233	-1.08671	0.274846	3.51436e-06	6.67657e-05	D7_vs_Control	Down	YES
EPPIN	65.3544	-2.09088	0.35942	2.5828e-10	9.79378e-09	D7_vs_Control	Down	YES
EPSTI1	5883.46	1.2764	0.125018	1.24218e-25	2.04524e-23	D7_vs_Control	Up	YES
EREG	3936.05	1.14689	0.109558	8.23634e-27	1.39276e-24	D7_vs_Control	Up	YES
ERP27	275.839	-1.53404	0.175551	1.169e-19	1.11949e-17	D7_vs_Control	Down	YES
EVI2B	76.0863	1.05803	0.247159	1.09016e-06	2.34123e-05	D7_vs_Control	Up	YES
F5	1216.88	-1.67041	0.201816	5.48429e-18	4.55487e-16	D7_vs_Control	Down	YES
FAM13C	15.1161	-2.47562	0.86223	0.00015042	0.00170091	D7_vs_Control	Down	YES
FAM178B	19.274	-1.16476	0.63573	0.00184003	0.013507	D7_vs_Control	Down	YES
FAM3B	241.714	-1.02151	0.208805	5.14391e-08	1.39929e-06	D7_vs_Control	Down	YES
FBN1	908.754	-1.1797	0.131692	1.74835e-20	1.83332e-18	D7_vs_Control	Down	YES
FCGBP	685792	1.20322	0.152615	2.11019e-16	1.51946e-14	D7_vs_Control	Up	YES
FCRL2	449.382	2.06469	0.175421	3.56627e-33	9.70128e-31	D7_vs_Control	Up	YES
FEZ1	660.537	1.06684	0.172878	4.47709e-11	1.90124e-09	D7_vs_Control	Up	YES
FFAR2	137.573	2.51163	0.218111	8.49323e-32	2.04382e-29	D7_vs_Control	Up	YES
FFAR4	192.628	1.06866	0.269599	4.14793e-06	7.71622e-05	D7_vs_Control	Up	YES
FMO1	30.2892	-1.23013	0.480745	0.000407506	0.00392251	D7_vs_Control	Down	YES
FOXI1	312.913	-1.39514	0.139833	9.9968e-25	1.53803e-22	D7_vs_Control	Down	YES
GABRA2	8.85313	2.56965	1.15625	0.00109736	0.00888207	D7_vs_Control	Up	YES
GABRB2	39.3133	-2.45388	0.401578	4.71014e-11	1.98673e-09	D7_vs_Control	Down	YES
GBP1	6899.79	1.01246	0.0935485	1.94293e-28	3.83882e-26	D7_vs_Control	Up	YES
GDF7	393.82	-1.57994	0.221797	4.55983e-14	2.65801e-12	D7_vs_Control	Down	YES
GMNC	181.958	-1.07467	0.29346	1.10051e-05	0.000183335	D7_vs_Control	Down	YES
GOLGA8H	400.267	-1.96789	0.2486	9.74205e-17	7.37332e-15	D7_vs_Control	Down	YES
GPA33	130.562	-1.81096	0.235834	7.60755e-16	5.1925e-14	D7_vs_Control	Down	YES
GPNMB	1864.06	-1.23737	0.146252	1.38999e-18	1.22258e-16	D7_vs_Control	Down	YES
GPR141	482.472	1.00133	0.111101	1.43157e-20	1.53547e-18	D7_vs_Control	Up	YES
GRIP2	98.3556	1.50404	0.272159	1.75934e-09	5.97157e-08	D7_vs_Control	Up	YES
H2BC17	34.0956	1.33999	0.436152	9.76251e-05	0.00119298	D7_vs_Control	Up	YES
HABP2	75.5686	-1.41865	0.262869	3.35123e-09	1.10162e-07	D7_vs_Control	Down	YES
HAMP	131.77	1.08198	0.252291	1.04237e-06	2.25408e-05	D7_vs_Control	Up	YES
HBB	213.073	-1.65326	0.210352	1.6977e-16	1.23992e-14	D7_vs_Control	Down	YES
HBEGF	3222.98	1.60873	0.13488	5.70287e-34	1.67254e-31	D7_vs_Control	Up	YES
HCP5	4724.82	1.05148	0.0817588	5.36885e-39	2.23941e-36	D7_vs_Control	Up	YES
HDAC9	5817.87	1.20438	0.0955606	1.38745e-37	5.20849e-35	D7_vs_Control	Up	YES
HELB	1037.07	1.08285	0.0892217	4.81949e-35	1.55969e-32	D7_vs_Control	Up	YES
HELZ2	42795.6	1.07616	0.093675	1.9883e-32	5.04328e-30	D7_vs_Control	Up	YES
HEPACAM2	279.748	-1.16093	0.211512	2.02855e-09	6.83589e-08	D7_vs_Control	Down	YES
HERC5	1334.17	1.6365	0.148453	1.90368e-29	4.01487e-27	D7_vs_Control	Up	YES
HERC6	24291.9	1.2691	0.123903	8.54711e-26	1.41973e-23	D7_vs_Control	Up	YES
HHIP	61.7824	-2.24992	0.32924	4.52237e-13	2.40915e-11	D7_vs_Control	Down	YES
HLA-G	67.1491	1.51916	0.279389	2.86368e-09	9.5135e-08	D7_vs_Control	Up	YES
HSH2D	6271.53	1.28494	0.0748779	2.74641e-67	5.15502e-64	D7_vs_Control	Up	YES
HTR4	13.8495	2.13184	0.621877	2.79021e-05	0.000409158	D7_vs_Control	Up	YES
HTRA3	9.74925	2.87787	1.14963	0.000482636	0.00452727	D7_vs_Control	Up	YES
IDO1	54797.8	1.25501	0.0896172	1.00736e-45	6.3027e-43	D7_vs_Control	Up	YES
IER3	6992.66	1.11415	0.0894507	1.07054e-36	3.79132e-34	D7_vs_Control	Up	YES
IFI27	32199.7	1.4603	0.110331	3.82303e-41	1.99328e-38	D7_vs_Control	Up	YES
IFI35	5031.6	1.08165	0.0778036	3.73624e-45	2.26223e-42	D7_vs_Control	Up	YES
IFI44	25212.7	1.32622	0.120378	4.13201e-29	8.52283e-27	D7_vs_Control	Up	YES
IFI44L	46698.1	1.63839	0.206871	2.19926e-16	1.57558e-14	D7_vs_Control	Up	YES
IFI6	33004.7	1.78746	0.153668	1.85561e-32	4.77121e-30	D7_vs_Control	Up	YES
IFIH1	12133.9	1.16034	0.0972892	5.05103e-34	1.50489e-31	D7_vs_Control	Up	YES
IFIT1	14341.4	2.20987	0.232235	1.00454e-22	1.33726e-20	D7_vs_Control	Up	YES
IFIT2	8283.49	1.68797	0.150089	1.50928e-30	3.45477e-28	D7_vs_Control	Up	YES
IFIT3	19106.2	1.96742	0.133755	3.94462e-50	2.96162e-47	D7_vs_Control	Up	YES
IFIT5	5745.46	1.01165	0.118247	1.16628e-18	1.0326e-16	D7_vs_Control	Up	YES
IFITM1	9363.29	1.3108	0.146041	1.8652e-20	1.94499e-18	D7_vs_Control	Up	YES
IFNL1	10.0989	4.20266	0.911961	4.18497e-07	9.85595e-06	D7_vs_Control	Up	YES
IGFBP5	6273.65	-1.49523	0.116133	3.19893e-39	1.39637e-36	D7_vs_Control	Down	YES
IGFL1	29.849	1.21238	0.888542	0.00392179	0.0247952	D7_vs_Control	Up	YES
IGSF10	4706.06	-1.02879	0.136328	2.94373e-15	1.93195e-13	D7_vs_Control	Down	YES
IL17C	16.2951	4.54556	0.833768	7.57455e-09	2.37353e-07	D7_vs_Control	Up	YES
IL17REL	271.994	2.19173	0.52738	1.66072e-06	3.41795e-05	D7_vs_Control	Up	YES
IL19	46.7887	1.84252	0.528887	2.3829e-05	0.000356118	D7_vs_Control	Up	YES
IL1A	1391.44	2.09763	0.297092	1.00703e-13	5.65928e-12	D7_vs_Control	Up	YES
IL1B	602.069	2.15816	0.362652	1.48349e-10	5.87448e-09	D7_vs_Control	Up	YES
IL21R	8.39074	2.27894	0.981876	0.000835501	0.00707687	D7_vs_Control	Up	YES
IL36A	78.1618	1.5979	0.942704	0.00235975	0.0165332	D7_vs_Control	Up	YES
IL36G	693.025	1.81353	0.353907	1.64695e-08	4.83776e-07	D7_vs_Control	Up	YES
IL4I1	2511.26	1.94239	0.388995	3.03913e-08	8.60399e-07	D7_vs_Control	Up	YES
IL7R	71.9163	1.12351	0.444226	0.000489269	0.00457685	D7_vs_Control	Up	YES
IRAK2	4043.75	1.3584	0.135117	6.12707e-25	9.58377e-23	D7_vs_Control	Up	YES
IRAK3	16791.5	1.10117	0.063475	2.02369e-68	4.74808e-65	D7_vs_Control	Up	YES
IRF7	11473.7	1.10075	0.0799121	2.91327e-44	1.70881e-41	D7_vs_Control	Up	YES
ISG15	9726.34	2.1456	0.141281	3.56294e-53	3.03984e-50	D7_vs_Control	Up	YES
ISG20	3658.33	1.30673	0.0733957	4.8183e-72	1.29199e-68	D7_vs_Control	Up	YES
ITGB2	628.031	1.28975	0.142378	9.80916e-21	1.06427e-18	D7_vs_Control	Up	YES
ITIH2	254.508	-1.43033	0.163085	8.74464e-20	8.5488e-18	D7_vs_Control	Down	YES
JAKMIP2-AS1	15.2777	-1.6684	0.770156	0.000821135	0.00697482	D7_vs_Control	Down	YES
KIAA1755	226.442	1.42202	0.250997	8.56876e-10	3.05191e-08	D7_vs_Control	Up	YES
KIT	756.818	-1.07199	0.144338	5.95132e-15	3.78666e-13	D7_vs_Control	Down	YES
KLHDC7B-DT	222.864	1.10699	0.195492	9.30927e-10	3.29068e-08	D7_vs_Control	Up	YES
KLHDC8A	51.2213	-1.33931	0.338776	3.29046e-06	6.31513e-05	D7_vs_Control	Down	YES
KMO	2408.46	1.76559	0.0931476	2.86508e-81	1.07555e-77	D7_vs_Control	Up	YES
KNDC1	788.008	-1.43807	0.210809	4.02994e-13	2.16739e-11	D7_vs_Control	Down	YES
KRT24	27.7325	1.18343	0.482636	0.000579957	0.00527924	D7_vs_Control	Up	YES
KRT81	392.613	-1.06256	0.561396	0.0015033	0.0114424	D7_vs_Control	Down	YES
KU-MEL-3	24.631	1.24079	0.47482	0.000383327	0.00372415	D7_vs_Control	Up	YES
LAIR1	19.9695	1.16695	0.806248	0.00371624	0.023823	D7_vs_Control	Up	YES
LAMP3	5620.31	1.64939	0.154327	7.48074e-28	1.39023e-25	D7_vs_Control	Up	YES
LGALS2	25.1517	1.5646	0.686018	0.000819311	0.00696804	D7_vs_Control	Up	YES
LINC00632	37.676	-1.54286	0.650345	0.00048687	0.00456243	D7_vs_Control	Down	YES
LINC01215	26.626	1.69104	0.487723	2.50208e-05	0.000372435	D7_vs_Control	Up	YES
LINC01392	74.2954	-1.24982	0.320535	4.17526e-06	7.75938e-05	D7_vs_Control	Down	YES
LINC01550	22.7662	-1.82733	0.604732	9.18214e-05	0.00113387	D7_vs_Control	Down	YES
LINC01554	178.37	1.55863	0.164108	1.33783e-22	1.74382e-20	D7_vs_Control	Up	YES
LINC01730	83.0874	1.33971	0.261913	1.69588e-08	4.97369e-07	D7_vs_Control	Up	YES
LINC01932	99.8724	1.24621	0.25125	3.95692e-08	1.09062e-06	D7_vs_Control	Up	YES
LINC02015	216.29	1.46541	0.192247	1.5586e-15	1.04856e-13	D7_vs_Control	Up	YES
LINC02265	51.1209	-1.58617	0.315076	2.46371e-08	7.10352e-07	D7_vs_Control	Down	YES
LINC02289	42.516	-1.74371	0.397181	4.91039e-07	1.13788e-05	D7_vs_Control	Down	YES
LINC02324	40.2688	-1.0344	0.369542	0.000236439	0.00248347	D7_vs_Control	Down	YES
LINC02345	353.953	-1.01132	0.233765	7.39395e-07	1.65023e-05	D7_vs_Control	Down	YES
LINC02532	19.9421	-1.4765	0.769122	0.00136431	0.0105994	D7_vs_Control	Down	YES
LINC02574	24.704	1.47039	0.54954	0.000309194	0.00311017	D7_vs_Control	Up	YES
LINC02800	7.94438	1.42704	1.21457	0.00462787	0.0282488	D7_vs_Control	Up	YES
LOC100288001	205.28	-1.0983	0.25753	9.2641e-07	2.01491e-05	D7_vs_Control	Down	YES
LOC101927857	57.2147	-1.92505	0.542198	1.31114e-05	0.000213259	D7_vs_Control	Down	YES
LOC101929898	21.4093	-1.49103	0.569528	0.000335051	0.00332746	D7_vs_Control	Down	YES
LOC102723834	34.1957	-1.22466	0.530901	0.000676416	0.00598037	D7_vs_Control	Down	YES
LOC102724587	15.9343	-1.15023	0.642427	0.00225163	0.0158943	D7_vs_Control	Down	YES
LOC105372041	18.3471	-1.64994	0.723039	0.000642417	0.00572291	D7_vs_Control	Down	YES
LOC107986277	43.0043	-1.01861	0.43586	0.000678703	0.00599776	D7_vs_Control	Down	YES
LOC124901990	7.31145	2.95597	1.08816	0.000389172	0.00377117	D7_vs_Control	Up	YES
LOC124903436	8.06661	1.67395	0.922549	0.0020942	0.0149518	D7_vs_Control	Up	YES
LOC124906237	42.7237	-1.02702	0.412514	0.00048029	0.00450977	D7_vs_Control	Down	YES
LOC441179	27.3883	-1.29769	0.66524	0.00131117	0.0102801	D7_vs_Control	Down	YES
LOC728138	67.5051	-1.03307	0.277803	9.95678e-06	0.000168217	D7_vs_Control	Down	YES
LRP1B	280.41	-1.20543	0.222458	2.88318e-09	9.56135e-08	D7_vs_Control	Down	YES
LRRC18	154.352	-1.50648	0.257409	2.14594e-10	8.32216e-09	D7_vs_Control	Down	YES
LRRC25	28.7429	1.87534	0.480731	4.53117e-06	8.34643e-05	D7_vs_Control	Up	YES
LRRC63	214.626	-1.00873	0.326486	8.24159e-05	0.00102992	D7_vs_Control	Down	YES
LTF	16156.8	1.14479	0.31935	1.75969e-05	0.000274237	D7_vs_Control	Up	YES
LUM	125.268	1.21245	0.217808	1.49642e-09	5.12551e-08	D7_vs_Control	Up	YES
LY6H	17.5505	-1.08493	0.684866	0.0028654	0.0193327	D7_vs_Control	Down	YES
LYPD1	289.235	-1.01124	0.265752	6.58533e-06	0.00011661	D7_vs_Control	Down	YES
MAFF	3945.66	1.32565	0.134236	3.33991e-24	5.05565e-22	D7_vs_Control	Up	YES
MAP6	1440.42	-1.01028	0.14897	6.54811e-13	3.40466e-11	D7_vs_Control	Down	YES
MGAM	4836.3	1.03778	0.102039	1.95945e-25	3.17059e-23	D7_vs_Control	Up	YES
MIR3125	29.1639	1.00608	0.513464	0.00182689	0.0134378	D7_vs_Control	Up	YES
MIR3142HG	825.926	1.62735	0.327293	3.66806e-08	1.01999e-06	D7_vs_Control	Up	YES
MIR4729	13.2368	-1.45278	0.84595	0.00215612	0.015353	D7_vs_Control	Down	YES
MMP12	52.5987	1.41009	0.65212	0.00108224	0.00877102	D7_vs_Control	Up	YES
MRGPRX3	82.8599	2.26124	0.363644	2.76717e-11	1.19677e-09	D7_vs_Control	Up	YES
MROH9	1475.7	-1.05678	0.187555	8.98421e-10	3.18778e-08	D7_vs_Control	Down	YES
MTNR1A	423.485	2.03568	0.189405	4.16202e-28	7.97155e-26	D7_vs_Control	Up	YES
MUC2	378.794	2.26251	0.133379	1.28819e-65	2.01495e-62	D7_vs_Control	Up	YES
MUC22	33.9711	1.22257	0.520679	0.000734947	0.00639544	D7_vs_Control	Up	YES
MUC3A	1023.58	2.40447	0.302217	1.12873e-16	8.47453e-15	D7_vs_Control	Up	YES
MX1	54407.1	1.58904	0.123228	3.16785e-39	1.39637e-36	D7_vs_Control	Up	YES
MX2	29903.8	1.98475	0.130338	1.70259e-53	1.52179e-50	D7_vs_Control	Up	YES
MXD1	19356.4	1.01145	0.12237	9.81714e-18	7.94257e-16	D7_vs_Control	Up	YES
MYLK3	462.859	-2.56224	0.201368	1.5569e-38	5.96389e-36	D7_vs_Control	Down	YES
NAV3	74.1499	1.50295	0.410018	1.17728e-05	0.000193329	D7_vs_Control	Up	YES
NCAM1	38.3051	-1.75218	0.52248	2.85567e-05	0.000418431	D7_vs_Control	Down	YES
NCBP2L	182.161	-1.03574	0.29172	1.69161e-05	0.000266149	D7_vs_Control	Down	YES
NCF1	673.275	3.13155	0.180821	2.61213e-68	5.44774e-65	D7_vs_Control	Up	YES
NCF1C	126.86	2.4486	0.240844	1.9902e-25	3.19282e-23	D7_vs_Control	Up	YES
NCOA7	39752.5	1.14145	0.0705884	4.82547e-60	6.03828e-57	D7_vs_Control	Up	YES
NDP	75.0416	1.58199	0.37545	1.35908e-06	2.85345e-05	D7_vs_Control	Up	YES
NETO1	46.3094	-2.52175	0.441865	5.67409e-10	2.07167e-08	D7_vs_Control	Down	YES
NEURL1	261.61	-1.0561	0.188454	1.1645e-09	4.02535e-08	D7_vs_Control	Down	YES
NHLH1	33.3168	1.25955	0.451146	0.00023761	0.00249308	D7_vs_Control	Up	YES
NKAIN1	10.2955	1.3154	0.761563	0.00251074	0.0173387	D7_vs_Control	Up	YES
NKAIN2	19.0256	-1.77065	0.524577	3.18083e-05	0.000456804	D7_vs_Control	Down	YES
NLRC5	3787.4	1.1788	0.0918907	7.86635e-39	3.20981e-36	D7_vs_Control	Up	YES
NLRP10	20.0803	2.03628	0.63362	6.65093e-05	0.000859765	D7_vs_Control	Up	YES
NPY1R	30.1036	-2.1903	0.573275	5.33838e-06	9.65332e-05	D7_vs_Control	Down	YES
NR1H4	25.2769	-1.00336	0.556375	0.00218549	0.0155209	D7_vs_Control	Down	YES
NTAN1P3	10.5305	1.90776	1.18525	0.00255834	0.0176177	D7_vs_Control	Up	YES
NWD2	136.988	1.41054	0.207526	6.4379e-13	3.35665e-11	D7_vs_Control	Up	YES
OAS1	31319.4	1.33499	0.0786391	9.28463e-66	1.58429e-62	D7_vs_Control	Up	YES
OAS2	44586.9	1.46585	0.124341	2.94356e-33	8.12508e-31	D7_vs_Control	Up	YES
OAS3	48664.5	1.71405	0.105469	1.60568e-60	2.15276e-57	D7_vs_Control	Up	YES
OASL	3759.66	1.88326	0.121106	1.02202e-55	1.00965e-52	D7_vs_Control	Up	YES
ODAPH	122.646	1.34945	0.437323	9.29542e-05	0.0011426	D7_vs_Control	Up	YES
OLR1	243.293	1.15786	0.20557	1.08984e-09	3.79032e-08	D7_vs_Control	Up	YES
OR10H1	115.115	1.04052	0.402603	0.000440875	0.00418575	D7_vs_Control	Up	YES
OR2B6	67.9519	1.02108	0.264732	6.43631e-06	0.000114187	D7_vs_Control	Up	YES
ORM1	30.7178	4.81064	0.599991	9.63565e-17	7.32232e-15	D7_vs_Control	Up	YES
PADI2	2384.88	1.00368	0.103602	2.37135e-23	3.37198e-21	D7_vs_Control	Up	YES
PAMR1	75.0253	-1.43438	0.499029	0.000131293	0.00152309	D7_vs_Control	Down	YES
PARM1	2415.98	1.44338	0.121581	1.07532e-33	3.0125e-31	D7_vs_Control	Up	YES
PDE11A	77.69	-1.31983	0.282429	1.41882e-07	3.61838e-06	D7_vs_Control	Down	YES
PDE1C	84.9748	-1.88104	0.246442	1.21439e-15	8.22889e-14	D7_vs_Control	Down	YES
PDZK1IP1	12618.2	1.31165	0.148346	6.15302e-20	6.17606e-18	D7_vs_Control	Up	YES
PGBD5	290.241	-1.07198	0.255712	1.31805e-06	2.77664e-05	D7_vs_Control	Down	YES
PGLYRP4	2146.17	1.10227	0.161686	6.16693e-13	3.22433e-11	D7_vs_Control	Up	YES
PHF24	13.6828	1.8451	0.674543	0.000258027	0.0026743	D7_vs_Control	Up	YES
PIK3AP1	634.853	2.32925	0.162304	6.21051e-48	4.31745e-45	D7_vs_Control	Up	YES
PKHD1	23.994	-1.33924	0.642582	0.00105757	0.00861569	D7_vs_Control	Down	YES
PLAAT1	16.651	-2.12047	0.677206	7.24606e-05	0.000926489	D7_vs_Control	Down	YES
PLG	10.4254	-2.73582	0.904094	0.000132806	0.00153495	D7_vs_Control	Down	YES
PLVAP	28.482	1.90102	0.496682	6.33033e-06	0.000112733	D7_vs_Control	Up	YES
PNMA2	52.4516	1.055	0.357229	0.000150237	0.00170081	D7_vs_Control	Up	YES
PPBP	28.5423	2.76334	0.633361	6.81148e-07	1.53115e-05	D7_vs_Control	Up	YES
PRDM1	2521.88	1.2225	0.144845	2.27517e-18	1.97708e-16	D7_vs_Control	Up	YES
PRDM4-AS1	9.52249	1.32119	0.854073	0.00351461	0.0227952	D7_vs_Control	Up	YES
PRH2	16.534	-3.00417	0.762712	3.81561e-06	7.15474e-05	D7_vs_Control	Down	YES
PRRX2	1583.96	1.72423	0.271715	1.43685e-11	6.56196e-10	D7_vs_Control	Up	YES
PRSS27	820.367	1.13478	0.347742	5.59727e-05	0.000740031	D7_vs_Control	Up	YES
PRUNE2	324.742	-1.58616	0.299017	4.54946e-09	1.4774e-07	D7_vs_Control	Down	YES
PSAT1	3502.81	1.07716	0.12491	4.53559e-19	4.09294e-17	D7_vs_Control	Up	YES
PSG5	22.0029	1.80894	0.640338	0.000193593	0.00210651	D7_vs_Control	Up	YES
PSTPIP2	6499.88	1.45901	0.0689422	1.43015e-100	1.3422e-96	D7_vs_Control	Up	YES
PTGS2	9718.32	1.08734	0.129276	2.25634e-18	1.96984e-16	D7_vs_Control	Up	YES
PTN	66.1725	-1.281	0.362881	1.66599e-05	0.000262779	D7_vs_Control	Down	YES
PTPRB	174.524	1.23792	0.17142	3.19707e-14	1.89303e-12	D7_vs_Control	Up	YES
PTPRT	166.417	-2.17625	0.30795	6.3336e-14	3.64668e-12	D7_vs_Control	Down	YES
PZP	1187.28	-1.31264	0.291535	2.78132e-07	6.7536e-06	D7_vs_Control	Down	YES
RARRES2	1306.7	1.21381	0.132061	2.50364e-21	2.86544e-19	D7_vs_Control	Up	YES
RBM11	128.922	1.07951	0.198274	3.12917e-09	1.03406e-07	D7_vs_Control	Up	YES
RENBP	59.8656	1.04085	0.33546	9.49313e-05	0.00116309	D7_vs_Control	Up	YES
RFLNA	35.6647	3.00167	0.527951	7.66093e-10	2.74419e-08	D7_vs_Control	Up	YES
RHCG	58.8597	1.92861	0.385394	3.08467e-08	8.71978e-07	D7_vs_Control	Up	YES
RIGI	1143.99	1.03791	0.080016	1.20698e-39	5.52561e-37	D7_vs_Control	Up	YES
RIPOR3-AS1	18.7413	1.57509	0.875298	0.00216522	0.0153944	D7_vs_Control	Up	YES
RN7SKP24	31.8262	-1.27799	0.410285	7.50497e-05	0.000953746	D7_vs_Control	Down	YES
RN7SKP26	30.3241	1.21129	0.393092	9.98463e-05	0.00121459	D7_vs_Control	Up	YES
RN7SL4P	52.221	2.02967	0.508976	3.28597e-06	6.31297e-05	D7_vs_Control	Up	YES
RNA5SP333	25.0786	1.5528	0.510974	0.000105866	0.00127623	D7_vs_Control	Up	YES
RNA5SP334	44.5436	1.47977	0.418262	1.97719e-05	0.000303697	D7_vs_Control	Up	YES
RND1	1770.95	1.29577	0.156665	9.1193e-18	7.44214e-16	D7_vs_Control	Up	YES
RPL23P3	75.3497	1.56917	0.302232	1.14151e-08	3.45584e-07	D7_vs_Control	Up	YES
RPL37P1	15.1516	-1.55945	0.674859	0.000700652	0.00614831	D7_vs_Control	Down	YES
RPS18P13	74.9702	1.23392	0.360142	3.07062e-05	0.00044335	D7_vs_Control	Up	YES
RPS8P5	52.6514	-1.04652	0.458483	0.000737585	0.00641454	D7_vs_Control	Down	YES
RSAD2	4243.05	2.36901	0.159646	5.63434e-51	4.59811e-48	D7_vs_Control	Up	YES
S100A7	5874.43	1.61835	0.257754	2.06055e-11	9.01552e-10	D7_vs_Control	Up	YES
S100A7A	448.564	2.0557	0.71933	0.000174718	0.00193364	D7_vs_Control	Up	YES
S100A8	36110.9	1.01688	0.126667	6.82204e-17	5.20527e-15	D7_vs_Control	Up	YES
SAA1	94514	1.2682	0.112285	9.45855e-31	2.19181e-28	D7_vs_Control	Up	YES
SAA2	25419.2	1.42332	0.100181	5.50406e-47	3.68968e-44	D7_vs_Control	Up	YES
SAA4	1161.93	1.21931	0.105814	6.90674e-32	1.68363e-29	D7_vs_Control	Up	YES
SAMD9L	24250.6	1.06086	0.111385	5.12982e-23	7.02823e-21	D7_vs_Control	Up	YES
SCG3	182.432	-2.05277	0.249601	8.23397e-18	6.77858e-16	D7_vs_Control	Down	YES
SCGB1A1	319228	-1.06508	0.120728	5.95897e-19	5.35167e-17	D7_vs_Control	Down	YES
SCN2B	9.73631	-3.25265	1.01438	9.25648e-05	0.00113936	D7_vs_Control	Down	YES
SCO2	5543.12	1.27507	0.118441	3.32409e-28	6.43228e-26	D7_vs_Control	Up	YES
SEC14L3	48.2283	-1.67924	0.468798	1.1796e-05	0.00019354	D7_vs_Control	Down	YES
SEMA3D	294.524	1.9981	0.284563	1.35571e-13	7.55094e-12	D7_vs_Control	Up	YES
SERPINA3	445.38	1.91912	0.23532	2.20183e-17	1.73648e-15	D7_vs_Control	Up	YES
SFMBT2	32.0332	-1.47273	0.488303	9.47355e-05	0.00116159	D7_vs_Control	Down	YES
SH2D1B	102.174	2.61188	0.352865	7.57036e-15	4.75237e-13	D7_vs_Control	Up	YES
SHH	51.2419	-1.20857	0.403734	0.000106844	0.0012872	D7_vs_Control	Down	YES
SHISA2	84.5854	-1.5028	0.276242	2.55962e-09	8.5336e-08	D7_vs_Control	Down	YES
SIAH3	70.5378	-1.01278	0.523281	0.00148901	0.0113659	D7_vs_Control	Down	YES
SLC15A3	2132.61	1.36676	0.11498	8.87185e-34	2.5231e-31	D7_vs_Control	Up	YES
SLC26A4	3668.55	3.0215	0.400172	2.61171e-15	1.72006e-13	D7_vs_Control	Up	YES
SLC2A6	678.563	1.95521	0.179488	8.68423e-29	1.73407e-26	D7_vs_Control	Up	YES
SLC39A8	3633.04	2.75294	0.0954251	1.66043e-184	3.11662e-180	D7_vs_Control	Up	YES
SLC5A1	1700.11	1.39676	0.293901	1.22644e-07	3.15346e-06	D7_vs_Control	Up	YES
SLC5A5	124.417	1.49065	0.276167	4.04901e-09	1.32174e-07	D7_vs_Control	Up	YES
SLC5A8	44.5662	3.09728	0.59178	8.29795e-09	2.57017e-07	D7_vs_Control	Up	YES
SLC6A14	43437.1	1.23617	0.132999	9.8793e-22	1.20412e-19	D7_vs_Control	Up	YES
SLC7A11	5734.41	1.05743	0.115466	3.67933e-21	4.1603e-19	D7_vs_Control	Up	YES
SLCO4A1	2406.43	1.44971	0.304945	1.10763e-07	2.85974e-06	D7_vs_Control	Up	YES
SLITRK5	146.836	-1.17192	0.267794	5.63079e-07	1.28533e-05	D7_vs_Control	Down	YES
SOCS1	728	1.13989	0.183655	3.48977e-11	1.50582e-09	D7_vs_Control	Up	YES
SP140	327.159	1.5324	0.16457	7.52444e-22	9.29169e-20	D7_vs_Control	Up	YES
SPRR2A	5288.21	1.77621	0.496489	1.6901e-05	0.000266135	D7_vs_Control	Up	YES
SPRR2B	13.2537	2.29197	1.11312	0.00120045	0.00958828	D7_vs_Control	Up	YES
SPRR2E	1127.17	1.78159	0.681542	0.000349346	0.00345117	D7_vs_Control	Up	YES
SPRR2F	209.569	1.94641	0.818761	0.000610285	0.00550195	D7_vs_Control	Up	YES
SPRR2G	138.786	1.48269	0.882945	0.00249225	0.0172379	D7_vs_Control	Up	YES
SPRY4	928.433	1.48115	0.20776	6.42762e-14	3.67824e-12	D7_vs_Control	Up	YES
SRD5A3	9249.1	1.0273	0.075907	8.55664e-43	4.86691e-40	D7_vs_Control	Up	YES
SSUH2	51.5476	-1.83456	0.348858	6.52627e-09	2.05879e-07	D7_vs_Control	Down	YES
ST8SIA6	18.4044	-1.06396	0.864135	0.00430448	0.0266124	D7_vs_Control	Down	YES
STAC2	132.36	-1.1377	0.344468	3.93945e-05	0.000545306	D7_vs_Control	Down	YES
STC2	447.602	1.1979	0.896922	0.00418547	0.0260914	D7_vs_Control	Up	YES
STK33	1373.6	-1.04131	0.199245	8.74608e-09	2.69563e-07	D7_vs_Control	Down	YES
SYT10	281.815	-1.33973	0.212466	1.31367e-11	6.0685e-10	D7_vs_Control	Down	YES
TAGAP	858.519	1.01018	0.121212	5.44187e-18	4.53973e-16	D7_vs_Control	Up	YES
TAP1	18006.4	1.07099	0.0723743	1.09914e-50	8.59616e-48	D7_vs_Control	Up	YES
TCIM	3121.95	2.05368	0.142004	1.3528e-48	9.76621e-46	D7_vs_Control	Up	YES
TEX101	89.3539	1.58601	0.535079	0.000131388	0.00152326	D7_vs_Control	Up	YES
TLR2	10960.8	1.0831	0.0694438	4.18332e-56	4.36227e-53	D7_vs_Control	Up	YES
TLR7	35.4016	2.43205	0.515279	1.18321e-07	3.04648e-06	D7_vs_Control	Up	YES
TM6SF1	61.0555	2.77893	0.298897	1.12689e-21	1.35588e-19	D7_vs_Control	Up	YES
TMC3	51.604	-1.12698	0.371447	9.81436e-05	0.00119854	D7_vs_Control	Down	YES
TMCO5A	128.761	-1.05652	0.255162	1.67015e-06	3.42235e-05	D7_vs_Control	Down	YES
TMEM140	2488.73	1.08123	0.0839158	4.17998e-39	1.78314e-36	D7_vs_Control	Up	YES
TMEM59L	9.9278	-3.77179	1.09351	5.17131e-05	0.00068792	D7_vs_Control	Down	YES
TNF	58.3434	1.08559	0.586939	0.00221194	0.0156731	D7_vs_Control	Up	YES
TNFAIP2	51176	1.55008	0.214931	3.43257e-14	2.02608e-12	D7_vs_Control	Up	YES
TNFAIP3	11335.2	1.48083	0.0944212	9.09684e-57	1.0044e-53	D7_vs_Control	Up	YES
TNFAIP6	11.0028	1.79279	0.688732	0.000370597	0.00362674	D7_vs_Control	Up	YES
TNFSF13B	476.672	1.04684	0.196505	6.15668e-09	1.94547e-07	D7_vs_Control	Up	YES
TNFSF14	10283.6	1.07209	0.0930878	8.67149e-32	2.0603e-29	D7_vs_Control	Up	YES
TNFSF18	15.5051	3.13374	0.786022	3.82757e-06	7.16432e-05	D7_vs_Control	Up	YES
TNIP3	4997.92	2.28	0.246894	1.75987e-21	2.06455e-19	D7_vs_Control	Up	YES
TRBC2	32.0761	-2.26844	0.84586	0.000212907	0.00227061	D7_vs_Control	Down	YES
TRIB2	17281.5	1.03127	0.057853	3.77086e-72	1.17965e-68	D7_vs_Control	Up	YES
TRIM10	50.6583	1.76503	0.374403	1.26112e-07	3.2382e-06	D7_vs_Control	Up	YES
TRIM15	52.4816	1.50456	0.298755	2.62481e-08	7.5333e-07	D7_vs_Control	Up	YES
TYMP	21850.5	1.41678	0.116743	4.9916e-35	1.58801e-32	D7_vs_Control	Up	YES
UCKL1-AS1	2201.91	-1.0389	0.155883	1.44229e-12	7.23842e-11	D7_vs_Control	Down	YES
USP18	2984.05	1.45078	0.102305	7.60869e-47	4.92466e-44	D7_vs_Control	Up	YES
VAV1	1494.39	1.2034	0.114203	3.75276e-27	6.46232e-25	D7_vs_Control	Up	YES
VCAN	2369.54	-1.2463	0.495876	0.000348819	0.00344778	D7_vs_Control	Down	YES
VIM	3100.92	-1.10292	0.272006	2.21409e-06	4.38842e-05	D7_vs_Control	Down	YES
VSIG8	52.7344	-1.45034	0.314159	1.83807e-07	4.60008e-06	D7_vs_Control	Down	YES
WNT7A	289.386	1.00193	0.308063	6.19684e-05	0.000808864	D7_vs_Control	Up	YES
XAF1	54443.4	1.23684	0.127154	1.18753e-23	1.75511e-21	D7_vs_Control	Up	YES
XDH	5074.68	1.39832	0.160748	2.17565e-19	2.03169e-17	D7_vs_Control	Up	YES
XXYLT1-AS2	56.5524	1.61308	0.316773	1.91987e-08	5.59564e-07	D7_vs_Control	Up	YES
ZBP1	247.811	3.07901	0.201287	4.78362e-54	4.48942e-51	D7_vs_Control	Up	YES
ZC3H12A	19884.3	1.39348	0.148203	3.47876e-22	4.3823e-20	D7_vs_Control	Up	YES
ZC3H12C	8026.53	1.02118	0.0825784	6.00885e-36	2.05066e-33	D7_vs_Control	Up	YES
ZDHHC4P1	19.4804	-3.19448	0.790151	3.35487e-06	6.42561e-05	D7_vs_Control	Down	YES
ZNF648	888.804	1.28378	0.165355	5.43042e-16	3.77515e-14	D7_vs_Control	Up	YES
ABCG2	93.8444	-1.97529	0.448865	3.89695e-07	7.89911e-06	D7_vs_D1	Down	YES
ACE2-DT	84.5373	-1.43295	0.261642	2.11764e-09	6.2399e-08	D7_vs_D1	Down	YES
ACHE	164.896	1.022	0.296251	3.12709e-05	0.000420454	D7_vs_D1	Up	YES
ACP5	206.306	1.28915	0.171773	3.93914e-15	2.0769e-13	D7_vs_D1	Up	YES
ADAM12	970.871	-1.94843	0.388615	1.9069e-08	4.883e-07	D7_vs_D1	Down	YES
ADAM19	3042.67	-1.56377	0.294355	4.29645e-09	1.20906e-07	D7_vs_D1	Down	YES
ADAMTS1	675.379	-1.04488	0.1253	4.42091e-18	2.94257e-16	D7_vs_D1	Down	YES
ADAMTS2	32.3325	5.50383	0.938144	7.8001e-10	2.43607e-08	D7_vs_D1	Up	YES
ADAMTS5	87.4455	-1.10647	0.483585	0.000685094	0.00631282	D7_vs_D1	Down	YES
ADGRB1	56.5151	-2.15338	0.428188	2.42143e-08	6.10072e-07	D7_vs_D1	Down	YES
ADM2	2087.81	2.13815	0.137673	6.64248e-56	2.18736e-53	D7_vs_D1	Up	YES
AIM2	114.302	1.99688	0.263496	2.10505e-15	1.12891e-13	D7_vs_D1	Up	YES
AKAP12	1811.75	-1.96887	0.177241	4.87958e-30	6.49573e-28	D7_vs_D1	Down	YES
AKR1C8	19.6135	-1.95126	0.724226	0.00022929	0.0024706	D7_vs_D1	Down	YES
ALDH3A1	33986.7	-1.55204	0.0942944	2.42135e-62	1.19602e-59	D7_vs_D1	Down	YES
ALPL	1342.41	2.02178	0.128222	5.96105e-57	2.11111e-54	D7_vs_D1	Up	YES
AMZ1	77.0925	-1.49653	0.487009	7.24709e-05	0.00089669	D7_vs_D1	Down	YES
ANGPTL1	60.3729	1.65731	0.308755	4.45741e-09	1.25248e-07	D7_vs_D1	Up	YES
ANKRD1	332.535	-1.9615	0.293739	9.881e-13	4.21514e-11	D7_vs_D1	Down	YES
ANKRD33B	623.428	1.01147	0.15022	1.14341e-12	4.84467e-11	D7_vs_D1	Up	YES
ANO4	16.0559	-1.88282	0.696053	0.000223769	0.00241944	D7_vs_D1	Down	YES
APELA	18.5603	-2.13817	0.785437	0.000233356	0.00250864	D7_vs_D1	Down	YES
APOBEC3A	5693.93	1.94101	0.310556	2.66458e-11	9.7115e-10	D7_vs_D1	Up	YES
ASCL3	65.3204	-1.00379	0.323998	9.01663e-05	0.00108767	D7_vs_D1	Down	YES
ASPM	3308.99	1.6478	0.0881162	3.43707e-79	3.79493e-76	D7_vs_D1	Up	YES
ATP12A	11319.6	1.11699	0.16556	1.05783e-12	4.50236e-11	D7_vs_D1	Up	YES
AURKB	656.1	1.57531	0.133267	2.01545e-33	2.91e-31	D7_vs_D1	Up	YES
BATF2	1139.89	1.44456	0.0928471	9.61333e-56	3.11107e-53	D7_vs_D1	Up	YES
BEAN1	64.5096	1.99698	0.345651	4.30584e-10	1.39106e-08	D7_vs_D1	Up	YES
BEST2	239.239	1.82996	0.227308	4.85087e-17	2.9562e-15	D7_vs_D1	Up	YES
BIRC5	1300.23	1.58192	0.0982822	1.79617e-59	7.32917e-57	D7_vs_D1	Up	YES
BISPR	2758.41	1.20005	0.103811	4.0179e-32	5.62806e-30	D7_vs_D1	Up	YES
BST2	21993.3	1.49793	0.0957055	1.62346e-56	5.54042e-54	D7_vs_D1	Up	YES
BUB1B	1044.48	1.13799	0.103132	1.84958e-29	2.34572e-27	D7_vs_D1	Up	YES
C1S	1927.98	1.20893	0.11506	5.5056e-27	6.26304e-25	D7_vs_D1	Up	YES
C3AR1	18.7456	9.19603	2.65735	3.46668e-13	1.54927e-11	D7_vs_D1	Up	YES
C4orf54	17.5123	-1.7919	0.688126	0.000322642	0.00332564	D7_vs_D1	Down	YES
CACNA2D2	211.934	-1.22868	0.233984	7.53871e-09	2.05678e-07	D7_vs_D1	Down	YES
CARD11	133.034	-1.14815	0.228515	2.5905e-08	6.49181e-07	D7_vs_D1	Down	YES
CASP5	80.4017	1.82281	0.32717	1.43362e-09	4.29857e-08	D7_vs_D1	Up	YES
CBS	201.447	2.15605	0.160553	2.62376e-42	5.29549e-40	D7_vs_D1	Up	YES
CCDC194	1149.44	2.49296	0.140612	1.5983e-71	1.07143e-68	D7_vs_D1	Up	YES
CCL22	7054.72	1.56943	0.263671	1.59209e-10	5.38443e-09	D7_vs_D1	Up	YES
CCL26	12.1479	-2.31534	0.698686	3.96084e-05	0.000519531	D7_vs_D1	Down	YES
CCN4	18.1958	2.94139	1.08736	0.000258203	0.00273503	D7_vs_D1	Up	YES
CCNA2	2066.97	1.44665	0.100193	1.95959e-48	4.97048e-46	D7_vs_D1	Up	YES
CCNB1	3531.67	1.10516	0.0515624	4.38259e-103	2.05653e-99	D7_vs_D1	Up	YES
CCNB2	1111.23	1.30432	0.117112	6.03974e-30	7.81834e-28	D7_vs_D1	Up	YES
CCR4	8.93316	3.68485	1.08026	4.76835e-05	0.000615133	D7_vs_D1	Up	YES
CD79A	99.3658	-1.72607	0.377804	1.89165e-07	4.06551e-06	D7_vs_D1	Down	YES
CDCA3	848.329	1.10874	0.102416	1.77425e-28	2.14856e-26	D7_vs_D1	Up	YES
CDH11	893.853	-1.01422	0.202279	2.79289e-08	6.95258e-07	D7_vs_D1	Down	YES
CDH2	634.201	-1.38042	0.349682	3.03688e-06	5.08495e-05	D7_vs_D1	Down	YES
CDH6	259.281	-3.397	0.349709	9.72775e-24	8.90682e-22	D7_vs_D1	Down	YES
CDKN3	410.57	1.47008	0.145049	2.40827e-25	2.49741e-23	D7_vs_D1	Up	YES
CDSN	154.707	1.60394	0.60844	0.000334653	0.00343061	D7_vs_D1	Up	YES
CEACAM7	2678.19	1.58179	0.488363	5.73089e-05	0.000723881	D7_vs_D1	Up	YES
CENPA	345.063	1.95582	0.141284	8.7145e-45	1.88013e-42	D7_vs_D1	Up	YES
CENPE	1928.37	1.37418	0.106468	2.45774e-39	4.35205e-37	D7_vs_D1	Up	YES
CENPF	6014.94	1.3662	0.079076	3.8521e-68	2.2595e-65	D7_vs_D1	Up	YES
CEP55	1484.64	1.51439	0.0953349	5.34169e-58	2.08882e-55	D7_vs_D1	Up	YES
CFAP58-DT	21.4872	1.19909	0.51064	0.000748564	0.00681735	D7_vs_D1	Up	YES
CGB8	74.4483	-1.45204	0.396341	9.56001e-06	0.000144245	D7_vs_D1	Down	YES
CHAC1	1873.38	1.54593	0.267725	4.57879e-10	1.47417e-08	D7_vs_D1	Up	YES
CKAP2L	983.568	1.10835	0.102529	2.14534e-28	2.58129e-26	D7_vs_D1	Up	YES
CLDN14	114.345	-2.10083	0.486862	5.4158e-07	1.07005e-05	D7_vs_D1	Down	YES
CLNK	63.2048	-1.01208	0.378259	0.00031233	0.00322999	D7_vs_D1	Down	YES
CMKLR1	15.3544	3.38812	0.852403	4.08343e-06	6.67066e-05	D7_vs_D1	Up	YES
CMPK2	3472.5	2.4496	0.103588	8.25373e-125	1.54922e-120	D7_vs_D1	Up	YES
CNN1	181.544	-1.19172	0.315599	6.73847e-06	0.000104616	D7_vs_D1	Down	YES
COL1A2	601.24	1.92617	0.663057	0.000152392	0.00173253	D7_vs_D1	Up	YES
COL21A1	189.167	-1.06656	0.214371	3.42193e-08	8.34152e-07	D7_vs_D1	Down	YES
COL4A1	3860.12	-1.0329	0.393462	0.000285975	0.00297878	D7_vs_D1	Down	YES
COL5A1	160.352	1.59593	1.15035	0.00347657	0.024115	D7_vs_D1	Up	YES
COL6A2	68.5728	2.50657	0.531513	1.27212e-07	2.81908e-06	D7_vs_D1	Up	YES
COL8A2	94.2537	-1.44728	0.456776	5.44821e-05	0.000694682	D7_vs_D1	Down	YES
CRISP3	68.6532	-1.36991	0.344066	2.88867e-06	4.87155e-05	D7_vs_D1	Down	YES
CSF3	1025.67	2.71602	0.615913	5.6875e-07	1.11318e-05	D7_vs_D1	Up	YES
CT69	15.9702	1.5151	0.586793	0.000399863	0.00400503	D7_vs_D1	Up	YES
CTNND2	10.1318	-2.38083	0.85578	0.000364568	0.00369527	D7_vs_D1	Down	YES
CTSE	400.685	1.84675	0.23414	1.94904e-16	1.13613e-14	D7_vs_D1	Up	YES
CX3CL1	1964.07	1.01127	0.130406	6.33744e-16	3.56149e-14	D7_vs_D1	Up	YES
CXCL1	30013.2	1.22936	0.201708	9.1725e-11	3.1824e-09	D7_vs_D1	Up	YES
CXCL10	923.828	3.52769	0.42132	3.82333e-18	2.563e-16	D7_vs_D1	Up	YES
CXCL11	387.801	3.43875	0.537089	9.64768e-12	3.69565e-10	D7_vs_D1	Up	YES
CXCL8	17089.1	1.37312	0.297582	2.27025e-07	4.77185e-06	D7_vs_D1	Up	YES
CYP1B1	23221.3	-1.71536	0.0933153	7.13881e-77	6.86028e-74	D7_vs_D1	Down	YES
CYP26A1	706.993	-1.41768	0.11738	6.84629e-35	1.05332e-32	D7_vs_D1	Down	YES
CYP26B1	1113.18	-1.02407	0.145743	1.20035e-13	5.59071e-12	D7_vs_D1	Down	YES
CYP4F60P	17.4616	-1.49928	0.843309	0.00193216	0.01513	D7_vs_D1	Down	YES
DCN	58.2202	2.2504	0.35256	1.00815e-11	3.84613e-10	D7_vs_D1	Up	YES
DDX60	18190.4	1.61091	0.129219	6.7542e-37	1.12191e-34	D7_vs_D1	Up	YES
DDX60L	11261.2	1.52711	0.12611	9.22783e-35	1.40818e-32	D7_vs_D1	Up	YES
DEPDC1-AS1	8.61568	1.68589	0.991497	0.00255677	0.0189237	D7_vs_D1	Up	YES
DEPDC1B	535.115	1.43831	0.124516	4.83352e-32	6.72039e-30	D7_vs_D1	Up	YES
DGKI	229.674	-1.17653	0.208641	8.84564e-10	2.74642e-08	D7_vs_D1	Down	YES
DHRS2	135.846	1.62393	0.31596	1.53667e-08	4.00602e-07	D7_vs_D1	Up	YES
DIAPH3	654.863	1.08456	0.122257	5.03274e-20	3.79375e-18	D7_vs_D1	Up	YES
DLGAP5	1626.36	1.21768	0.0772081	3.48093e-57	1.25648e-54	D7_vs_D1	Up	YES
DLL4	537.888	1.33843	0.236605	9.36197e-10	2.8902e-08	D7_vs_D1	Up	YES
DPEP2	581.507	1.26946	0.183432	2.83597e-13	1.28134e-11	D7_vs_D1	Up	YES
DPP4	35.6972	1.47883	0.417615	1.94708e-05	0.000275201	D7_vs_D1	Up	YES
DPYSL3	1550.85	-1.00746	0.140754	4.57373e-14	2.21832e-12	D7_vs_D1	Down	YES
DRD5	16.9308	-3.09989	0.712348	7.74482e-07	1.48035e-05	D7_vs_D1	Down	YES
DUOX2	22611.3	1.42587	0.326003	6.90651e-07	1.32959e-05	D7_vs_D1	Up	YES
DUOXA2	1563.56	1.54158	0.580419	0.000327698	0.0033722	D7_vs_D1	Up	YES
DYSF	181.176	-1.30986	0.357821	9.91402e-06	0.000149467	D7_vs_D1	Down	YES
EGOT	16.8217	-1.10396	0.738805	0.00373941	0.0254883	D7_vs_D1	Down	YES
EIF2AK2	36336.9	1.10652	0.0996627	5.06957e-30	6.65425e-28	D7_vs_D1	Up	YES
EPPIN	65.3544	-1.80004	0.362994	3.18399e-08	7.82245e-07	D7_vs_D1	Down	YES
EPSTI1	5883.46	1.93829	0.124691	1.14141e-55	3.57071e-53	D7_vs_D1	Up	YES
ERP27	275.839	-1.52245	0.174909	1.68669e-19	1.22236e-17	D7_vs_D1	Down	YES
ESM1	29.8573	-1.845	0.816762	0.000553449	0.00529248	D7_vs_D1	Down	YES
ETV7	1504.48	1.17229	0.108793	2.53889e-28	3.01613e-26	D7_vs_D1	Up	YES
EXOC3L1	101.834	1.17445	0.213572	2.31809e-09	6.79852e-08	D7_vs_D1	Up	YES
FABP4	8168.02	1.97894	0.259335	1.71577e-15	9.33481e-14	D7_vs_D1	Up	YES
FALEC	20.4274	-1.11132	0.87021	0.00367444	0.0251529	D7_vs_D1	Down	YES
FAM3B	241.714	-1.17579	0.205988	5.69386e-10	1.80835e-08	D7_vs_D1	Down	YES
FAM72B	164.418	1.44064	0.232441	3.35094e-11	1.20493e-09	D7_vs_D1	Up	YES
FAM72D	26.5878	1.90667	0.430635	5.11295e-07	1.01556e-05	D7_vs_D1	Up	YES
FCGBP	685792	1.07271	0.15302	1.64385e-13	7.59975e-12	D7_vs_D1	Up	YES
FCGR2A	39.3314	1.60635	0.38925	1.86866e-06	3.28722e-05	D7_vs_D1	Up	YES
FCGR3B	7.81371	3.63429	1.5122	0.000656299	0.00609235	D7_vs_D1	Up	YES
FFAR2	137.573	1.72084	0.207396	6.48227e-18	4.2692e-16	D7_vs_D1	Up	YES
FGF5	91.7179	-1.94874	0.384951	1.59724e-08	4.15239e-07	D7_vs_D1	Down	YES
FIBCD1	79.3405	-1.01544	0.248942	2.38954e-06	4.08858e-05	D7_vs_D1	Down	YES
FKBP5	15719	1.36122	0.085482	2.8723e-58	1.14708e-55	D7_vs_D1	Up	YES
FMO1	30.2892	-1.58452	0.452138	1.99938e-05	0.000281533	D7_vs_D1	Down	YES
FOXB1	17.5757	2.33151	0.552532	1.33154e-06	2.44072e-05	D7_vs_D1	Up	YES
FOXF2	12.6238	-1.57298	0.770078	0.00116883	0.00992266	D7_vs_D1	Down	YES
FOXM1	2380.69	1.32779	0.0737426	1.17473e-73	8.81987e-71	D7_vs_D1	Up	YES
FREM2	108.121	-1.13516	0.333422	2.78448e-05	0.000378342	D7_vs_D1	Down	YES
FRMD1	36.6149	1.68576	0.372675	3.26702e-07	6.70185e-06	D7_vs_D1	Up	YES
FRMD5	193.802	-1.02787	0.21466	8.89017e-08	2.02265e-06	D7_vs_D1	Down	YES
G0S2	753.752	-1.35243	0.211624	7.6656e-12	2.97895e-10	D7_vs_D1	Down	YES
GARIN5B	65.0018	-1.8232	0.366075	2.70886e-08	6.75237e-07	D7_vs_D1	Down	YES
GCGR	20.0621	-1.44681	0.779922	0.0015132	0.0122902	D7_vs_D1	Down	YES
GDPD5	289.484	-1.20539	0.184283	3.22613e-12	1.30224e-10	D7_vs_D1	Down	YES
GGT5	668.693	1.13106	0.210935	5.25769e-09	1.45771e-07	D7_vs_D1	Up	YES
GLIPR1	1199.52	-1.29585	0.187092	2.11064e-13	9.63911e-12	D7_vs_D1	Down	YES
GMPR	636.273	2.37622	0.198049	2.37579e-34	3.56749e-32	D7_vs_D1	Up	YES
GP2	30.1679	1.9956	0.638759	7.59213e-05	0.000935681	D7_vs_D1	Up	YES
GPA33	130.562	-1.85988	0.234348	1.00588e-16	6.01288e-15	D7_vs_D1	Down	YES
GPX3	6172.73	-1.08127	0.0873905	2.05891e-36	3.33153e-34	D7_vs_D1	Down	YES
GREM1	65.3826	1.56543	0.494942	7.01671e-05	0.000869906	D7_vs_D1	Up	YES
GTSE1	887.903	1.71899	0.103289	2.19819e-63	1.11514e-60	D7_vs_D1	Up	YES
H19	10023.2	-2.8969	0.158463	4.20451e-76	3.75803e-73	D7_vs_D1	Down	YES
HABP2	75.5686	-1.19783	0.265596	3.39841e-07	6.95617e-06	D7_vs_D1	Down	YES
HAMP	131.77	1.37642	0.249017	1.90973e-09	5.63612e-08	D7_vs_D1	Up	YES
HAS2	612.279	-1.11542	0.189131	1.91426e-10	6.41619e-09	D7_vs_D1	Down	YES
HCP5	4724.82	1.31786	0.0816716	9.76425e-60	4.07278e-57	D7_vs_D1	Up	YES
HELZ2	42795.6	1.14632	0.0935931	1.65502e-35	2.61049e-33	D7_vs_D1	Up	YES
HEPACAM2	279.748	-1.02628	0.212634	7.36694e-08	1.70713e-06	D7_vs_D1	Down	YES
HERC5	1334.17	2.11257	0.148479	4.02747e-47	9.56908e-45	D7_vs_D1	Up	YES
HERC6	24291.9	1.6643	0.123132	1.09449e-42	2.233e-40	D7_vs_D1	Up	YES
HGFAC	27.6651	-1.90308	0.617799	6.6825e-05	0.000833425	D7_vs_D1	Down	YES
HHIP	61.7824	-1.80854	0.334434	3.31831e-09	9.58227e-08	D7_vs_D1	Down	YES
HJURP	1097.53	1.12595	0.0781721	3.68478e-48	9.22178e-46	D7_vs_D1	Up	YES
HKDC1	157.101	1.05723	0.155716	7.39722e-13	3.19921e-11	D7_vs_D1	Up	YES
HLA-B	128739	1.10404	0.0742634	1.43797e-50	3.91169e-48	D7_vs_D1	Up	YES
HLA-F	13333.7	1.16305	0.0748557	1.71867e-55	5.28842e-53	D7_vs_D1	Up	YES
HLA-G	67.1491	1.29135	0.274872	1.46231e-07	3.22155e-06	D7_vs_D1	Up	YES
HMMR	1864.29	1.36784	0.107663	3.40432e-38	5.809e-36	D7_vs_D1	Up	YES
HS3ST2	75.7589	-1.50684	0.44494	2.51749e-05	0.000346941	D7_vs_D1	Down	YES
HSH2D	6271.53	1.32811	0.0747189	7.50643e-72	5.21836e-69	D7_vs_D1	Up	YES
HTR4	13.8495	1.32638	0.637142	0.00129555	0.0108318	D7_vs_D1	Up	YES
HTRA3	9.74925	3.84235	1.1494	4.39236e-05	0.000570156	D7_vs_D1	Up	YES
IFI27	32199.7	2.21535	0.110037	1.70571e-91	4.00201e-88	D7_vs_D1	Up	YES
IFI35	5031.6	1.27996	0.0776757	3.89321e-62	1.87373e-59	D7_vs_D1	Up	YES
IFI44	25212.7	1.79272	0.120127	1.4504e-51	4.06329e-49	D7_vs_D1	Up	YES
IFI44L	46698.1	2.50425	0.205874	2.15122e-35	3.36487e-33	D7_vs_D1	Up	YES
IFI6	33004.7	2.92788	0.153148	1.43272e-82	2.06862e-79	D7_vs_D1	Up	YES
IFIH1	12133.9	1.39224	0.09714	7.31631e-48	1.78347e-45	D7_vs_D1	Up	YES
IFIT1	14341.4	3.03301	0.231324	2.03745e-40	3.74931e-38	D7_vs_D1	Up	YES
IFIT2	8283.49	2.28983	0.149793	6.30553e-54	1.84929e-51	D7_vs_D1	Up	YES
IFIT3	19106.2	2.57934	0.13349	5.06653e-84	8.64534e-81	D7_vs_D1	Up	YES
IFIT5	5745.46	1.18208	0.117889	6.99833e-25	6.95019e-23	D7_vs_D1	Up	YES
IFITM1	9363.29	2.15051	0.145243	1.11257e-50	3.07103e-48	D7_vs_D1	Up	YES
IFITM3	49338.4	1.18217	0.0824441	9.28711e-48	2.23486e-45	D7_vs_D1	Up	YES
IFNL1	10.0989	3.12998	0.788779	4.09419e-06	6.68244e-05	D7_vs_D1	Up	YES
IL11	338.248	-1.18846	0.211017	8.85233e-10	2.74642e-08	D7_vs_D1	Down	YES
IL17C	16.2951	1.60049	0.720473	0.000917089	0.00804381	D7_vs_D1	Up	YES
IL1RL1	184.274	-4.27093	0.560154	7.81954e-16	4.35747e-14	D7_vs_D1	Down	YES
IL2RB	68.223	1.27799	0.286898	4.5979e-07	9.18113e-06	D7_vs_D1	Up	YES
IL6	27.4594	-2.23152	0.661624	2.35979e-05	0.000326887	D7_vs_D1	Down	YES
INHBA	4172.75	-1.09022	0.321556	2.87417e-05	0.000388956	D7_vs_D1	Down	YES
IQGAP3	2436.04	1.53685	0.106718	4.03423e-48	9.96349e-46	D7_vs_D1	Up	YES
IRF7	11473.7	1.51633	0.0798355	1.30916e-81	1.6382e-78	D7_vs_D1	Up	YES
ISG15	9726.34	2.88722	0.141211	9.96321e-94	2.67156e-90	D7_vs_D1	Up	YES
ISG20	3658.33	1.28296	0.0731942	6.79059e-70	4.11159e-67	D7_vs_D1	Up	YES
ITGAL	108	-1.02531	0.249138	1.96598e-06	3.43909e-05	D7_vs_D1	Down	YES
ITGB3	574.778	-1.28286	0.43475	0.000106836	0.00126598	D7_vs_D1	Down	YES
ITIH2	254.508	-1.53098	0.161716	1.45624e-22	1.26545e-20	D7_vs_D1	Down	YES
KCNAB1	44.308	-1.01349	0.38356	0.000344753	0.00351686	D7_vs_D1	Down	YES
KCNB1	400.313	1.06071	0.229153	2.25254e-07	4.73993e-06	D7_vs_D1	Up	YES
KCNJ11	28.8914	1.30955	0.48766	0.000306137	0.00317294	D7_vs_D1	Up	YES
KCNJ12	30.0446	-1.18837	0.884992	0.00313413	0.0221823	D7_vs_D1	Down	YES
KIF14	1217.93	1.31347	0.0993166	4.44141e-41	8.59436e-39	D7_vs_D1	Up	YES
KIF18B	1200.32	1.41567	0.137886	6.25914e-26	6.75196e-24	D7_vs_D1	Up	YES
KIF20A	4277.43	1.18215	0.0697151	1.08228e-65	5.80411e-63	D7_vs_D1	Up	YES
KIF23	2028.28	1.01125	0.0722104	1.07951e-45	2.41219e-43	D7_vs_D1	Up	YES
KIF2C	1532.3	1.05369	0.0761817	1.20909e-44	2.57893e-42	D7_vs_D1	Up	YES
KIFC1	1656.67	1.04939	0.104125	5.01841e-25	5.0104e-23	D7_vs_D1	Up	YES
KLHDC7B	2658.15	1.46951	0.372294	4.25562e-06	6.90388e-05	D7_vs_D1	Up	YES
KLHDC7B-DT	222.864	1.38912	0.194301	5.42771e-14	2.61226e-12	D7_vs_D1	Up	YES
KLK6	426.613	-2.0199	0.503801	1.92329e-06	3.36754e-05	D7_vs_D1	Down	YES
KRT32	30.4377	1.30182	0.452617	0.00017897	0.00199719	D7_vs_D1	Up	YES
KRT38	25.0299	1.86571	0.682525	0.000250853	0.0026662	D7_vs_D1	Up	YES
L1CAM	100.644	-1.35354	0.414483	4.08811e-05	0.000533615	D7_vs_D1	Down	YES
LAIR1	19.9695	1.32532	0.740563	0.00220464	0.0168284	D7_vs_D1	Up	YES
LAMP3	5620.31	2.51422	0.153937	4.23345e-61	1.93809e-58	D7_vs_D1	Up	YES
LAP3	17712.7	1.15056	0.107271	2.24975e-28	2.68967e-26	D7_vs_D1	Up	YES
LCE3D	77.2611	1.04563	0.640257	0.0031626	0.0223418	D7_vs_D1	Up	YES
LDB3	98.4688	-1.0545	0.270495	4.73529e-06	7.62277e-05	D7_vs_D1	Down	YES
LGALS2	25.1517	-1.17872	0.597195	0.00132749	0.0110057	D7_vs_D1	Down	YES
LINC00622	59.2766	-1.11796	0.287335	5.14619e-06	8.22076e-05	D7_vs_D1	Down	YES
LINC01060	81.3319	-1.03757	0.261385	3.62145e-06	5.97842e-05	D7_vs_D1	Down	YES
LINC01322	55.3152	-1.31672	0.294712	3.85886e-07	7.83035e-06	D7_vs_D1	Down	YES
LINC01554	178.37	1.86186	0.164762	8.31986e-31	1.11546e-28	D7_vs_D1	Up	YES
LINC01629	50.7046	-1.39507	0.347218	2.55269e-06	4.34397e-05	D7_vs_D1	Down	YES
LINC01907	11.5815	-1.79255	0.774275	0.000607656	0.00570856	D7_vs_D1	Down	YES
LINC01932	99.8724	1.2488	0.248765	2.992e-08	7.37005e-07	D7_vs_D1	Up	YES
LINC02240	92.3234	-1.20923	0.38793	7.09143e-05	0.000878588	D7_vs_D1	Down	YES
LINC02265	51.1209	-1.02722	0.331897	9.57587e-05	0.00114703	D7_vs_D1	Down	YES
LINC02289	42.516	-1.30141	0.413228	6.85401e-05	0.000851986	D7_vs_D1	Down	YES
LINC02324	40.2688	-1.70425	0.338777	2.67642e-08	6.68927e-07	D7_vs_D1	Down	YES
LINC02518	186.225	-1.54057	0.188754	1.71874e-17	1.09358e-15	D7_vs_D1	Down	YES
LINC02574	24.704	2.32604	0.533262	6.67117e-07	1.29147e-05	D7_vs_D1	Up	YES
LINC03004	23.005	-1.29933	0.48697	0.000277598	0.00290604	D7_vs_D1	Down	YES
LOC100420096	78.5791	-1.74185	0.25871	8.85769e-13	3.80455e-11	D7_vs_D1	Down	YES
LOC101927857	57.2147	-2.2283	0.528412	8.92797e-07	1.6842e-05	D7_vs_D1	Down	YES
LOC101929898	21.4093	-1.34966	0.582556	0.00073641	0.0067197	D7_vs_D1	Down	YES
LOC102723878	18.2316	-1.76368	0.529601	3.66508e-05	0.000484803	D7_vs_D1	Down	YES
LOC102724319	27.5924	1.06484	0.472459	0.000978348	0.00852931	D7_vs_D1	Up	YES
LOC102724560	83.1081	1.82416	0.263931	2.83983e-13	1.28134e-11	D7_vs_D1	Up	YES
LOC102724587	15.9343	-1.25485	0.611044	0.00137264	0.0112807	D7_vs_D1	Down	YES
LOC105372421	63.7692	-1.13535	0.377518	0.000106554	0.00126343	D7_vs_D1	Down	YES
LOC107985535	102.418	-1.0441	0.364281	0.000165646	0.00186676	D7_vs_D1	Down	YES
LOC124903436	8.06661	1.29232	1.04734	0.0045884	0.0302934	D7_vs_D1	Up	YES
LPL	13.6974	3.97027	0.905831	9.16767e-07	1.72249e-05	D7_vs_D1	Up	YES
LRRC25	28.7429	2.51346	0.480864	9.65879e-09	2.60108e-07	D7_vs_D1	Up	YES
LUM	125.268	1.9916	0.220498	1.0106e-20	7.97014e-19	D7_vs_D1	Up	YES
MAGEH1	41.4044	-1.3958	0.368222	6.77571e-06	0.000105021	D7_vs_D1	Down	YES
MEF2C	294.137	-1.0654	0.154058	2.65376e-13	1.20316e-11	D7_vs_D1	Down	YES
MKI67	11961	1.80642	0.0906709	1.91201e-89	3.98761e-86	D7_vs_D1	Up	YES
MMP1	2500.3	-1.71575	0.590529	0.000100065	0.0011948	D7_vs_D1	Down	YES
MRGPRX3	82.8599	1.43506	0.361888	3.81491e-06	6.27022e-05	D7_vs_D1	Up	YES
MROH2A	146.431	-1.28915	0.20152	8.02438e-12	3.10226e-10	D7_vs_D1	Down	YES
MTHFD2	4823.93	1.0716	0.0661439	3.75999e-60	1.60398e-57	D7_vs_D1	Up	YES
MUC2	378.794	1.03319	0.125479	1.26503e-17	8.2161e-16	D7_vs_D1	Up	YES
MUC21	10040.9	1.51023	0.081536	9.93939e-78	1.03646e-74	D7_vs_D1	Up	YES
MUC3A	1023.58	1.47503	0.307451	9.16508e-08	2.08015e-06	D7_vs_D1	Up	YES
MUSTN1	17.2588	-1.34577	0.572153	0.000696421	0.00640235	D7_vs_D1	Down	YES
MX1	54407.1	2.22778	0.122957	1.55556e-74	1.21658e-71	D7_vs_D1	Up	YES
MX2	29903.8	2.57263	0.130186	4.46694e-88	8.38445e-85	D7_vs_D1	Up	YES
MYBL2	1628.53	1.04428	0.0841543	1.70153e-36	2.77719e-34	D7_vs_D1	Up	YES
MYBPC1	4176.81	1.82637	0.101775	4.9431e-73	3.56853e-70	D7_vs_D1	Up	YES
MYL9	2032.07	-1.18541	0.183525	5.02292e-12	1.99324e-10	D7_vs_D1	Down	YES
MYLK3	462.859	-1.41439	0.205648	2.85582e-13	1.28546e-11	D7_vs_D1	Down	YES
NAV2-AS3	11.5471	1.00578	0.810357	0.00524601	0.0338842	D7_vs_D1	Up	YES
NAV3	74.1499	-1.64697	0.351277	1.14433e-07	2.56313e-06	D7_vs_D1	Down	YES
NCAPG	1092.05	1.20174	0.114987	9.86578e-27	1.10227e-24	D7_vs_D1	Up	YES
NCF1	673.275	2.27166	0.177129	7.28108e-39	1.26542e-36	D7_vs_D1	Up	YES
NCF1C	126.86	1.85687	0.232709	8.97841e-17	5.4188e-15	D7_vs_D1	Up	YES
NDC80	997.471	1.4282	0.117902	6.15007e-35	9.54024e-33	D7_vs_D1	Up	YES
NDP	75.0416	1.45656	0.375194	5.33507e-06	8.49357e-05	D7_vs_D1	Up	YES
NEIL3	281.186	1.52305	0.186868	2.21457e-17	1.39022e-15	D7_vs_D1	Up	YES
NETO1	46.3094	-2.36567	0.443028	4.53406e-09	1.27211e-07	D7_vs_D1	Down	YES
NKAIN1	10.2955	2.56136	0.69893	1.32061e-05	0.000194414	D7_vs_D1	Up	YES
NKX2-1	69.2728	1.14637	0.286145	3.3759e-06	5.60262e-05	D7_vs_D1	Up	YES
NLRC5	3787.4	1.45334	0.0917997	1.07091e-57	4.10226e-55	D7_vs_D1	Up	YES
NOD2	1561.65	1.0787	0.144905	6.67925e-15	3.45371e-13	D7_vs_D1	Up	YES
NPAS3	23.5639	-1.16943	0.66704	0.00204392	0.0158592	D7_vs_D1	Down	YES
NPY1R	30.1036	-2.06229	0.577114	1.37897e-05	0.000202524	D7_vs_D1	Down	YES
NTM	124.106	-1.22916	0.493261	0.000397011	0.00398071	D7_vs_D1	Down	YES
NUPR1	755.113	1.66296	0.132228	1.85966e-37	3.11659e-35	D7_vs_D1	Up	YES
NWD2	136.988	2.08768	0.21078	2.47401e-24	2.33352e-22	D7_vs_D1	Up	YES
OAS1	31319.4	1.51138	0.0785792	1.72133e-83	2.69245e-80	D7_vs_D1	Up	YES
OAS2	44586.9	2.08997	0.124002	6.47826e-65	3.37769e-62	D7_vs_D1	Up	YES
OAS3	48664.5	2.17035	0.105311	1.26076e-96	3.94409e-93	D7_vs_D1	Up	YES
OASL	3759.66	2.52779	0.12121	4.09816e-97	1.53845e-93	D7_vs_D1	Up	YES
OIP5	246.447	1.00827	0.14253	1.01834e-13	4.79052e-12	D7_vs_D1	Up	YES
OMD	14.0703	2.49475	0.870471	0.000186814	0.00206995	D7_vs_D1	Up	YES
OR2B6	67.9519	1.00886	0.261342	6.53882e-06	0.000102023	D7_vs_D1	Up	YES
OR4K7P	195.364	1.05374	0.151427	2.33046e-13	1.06172e-11	D7_vs_D1	Up	YES
ORM1	30.7178	3.96189	0.522305	2.43788e-15	1.30368e-13	D7_vs_D1	Up	YES
P2RY6	666.884	-1.1052	0.129545	7.99261e-19	5.51549e-17	D7_vs_D1	Down	YES
PAMR1	75.0253	-1.07775	0.541263	0.00134321	0.0111115	D7_vs_D1	Down	YES
PARP14	83010	1.00182	0.0818526	1.41686e-35	2.25377e-33	D7_vs_D1	Up	YES
PARP9	29046.2	1.13825	0.0838456	4.7624e-43	9.93225e-41	D7_vs_D1	Up	YES
PBK	539.199	1.4912	0.13026	1.52639e-31	2.07611e-29	D7_vs_D1	Up	YES
PCDHA4	11.6482	-1.58045	0.814216	0.00148603	0.012097	D7_vs_D1	Down	YES
PCK2	3514.34	1.15939	0.100729	9.03326e-32	1.23762e-29	D7_vs_D1	Up	YES
PDE11A	77.69	-1.53513	0.276445	1.3539e-09	4.07255e-08	D7_vs_D1	Down	YES
PDGFB	1283.12	-1.49711	0.346536	5.67302e-07	1.11267e-05	D7_vs_D1	Down	YES
PDGFRB	59.2734	2.13191	0.496744	9.00066e-07	1.69451e-05	D7_vs_D1	Up	YES
PGBD5	290.241	-1.14365	0.253739	3.15903e-07	6.51694e-06	D7_vs_D1	Down	YES
PHACTR3	1928.44	1.99961	0.149909	1.48272e-41	2.89903e-39	D7_vs_D1	Up	YES
PHGDH	5601.9	1.55736	0.090857	5.58157e-67	3.17473e-64	D7_vs_D1	Up	YES
PIF1	426.76	2.26926	0.207988	6.34631e-29	7.78564e-27	D7_vs_D1	Up	YES
PIK3AP1	634.853	2.34317	0.161512	6.95462e-49	1.7882e-46	D7_vs_D1	Up	YES
PIMREG	353.168	1.59768	0.138433	5.15113e-32	7.10932e-30	D7_vs_D1	Up	YES
PLA2G3	15.7708	-1.41687	0.778554	0.00175206	0.0138995	D7_vs_D1	Down	YES
PLAAT1	16.651	-1.29333	0.811455	0.00295261	0.0211865	D7_vs_D1	Down	YES
PLAAT2	1854.18	1.4829	0.163271	6.6929e-21	5.32312e-19	D7_vs_D1	Up	YES
PLK1	2548.1	1.12497	0.09417	5.04046e-34	7.44956e-32	D7_vs_D1	Up	YES
PLPP4	30.0304	-1.39184	0.632509	0.000779232	0.00706238	D7_vs_D1	Down	YES
PLSCR1	17920.2	1.00876	0.0763856	9.98866e-41	1.87487e-38	D7_vs_D1	Up	YES
PLVAP	28.482	1.72165	0.491821	2.20695e-05	0.000307075	D7_vs_D1	Up	YES
PNLIPRP3	1320.42	1.29484	0.183726	1.15108e-13	5.37456e-12	D7_vs_D1	Up	YES
POSTN	298.976	1.35734	0.329471	2.03117e-06	3.53993e-05	D7_vs_D1	Up	YES
PRCD	14.4956	-1.55042	0.630248	0.000490606	0.00476886	D7_vs_D1	Down	YES
PRR11	1490.18	1.32995	0.0808368	5.5193e-62	2.58993e-59	D7_vs_D1	Up	YES
PSAT1	3502.81	2.12152	0.124606	2.244e-66	1.23882e-63	D7_vs_D1	Up	YES
PSTPIP2	6499.88	1.06943	0.068677	9.79622e-56	3.11653e-53	D7_vs_D1	Up	YES
PTCHD4	1075.57	-1.05372	0.129194	1.99365e-17	1.25573e-15	D7_vs_D1	Down	YES
PTHLH	517.509	-2.13786	0.410162	6.40955e-09	1.76145e-07	D7_vs_D1	Down	YES
PTTG1	2006.91	1.10269	0.088837	1.64656e-36	2.71105e-34	D7_vs_D1	Up	YES
PWWP3B	41.1685	-1.69015	0.386771	5.50598e-07	1.08444e-05	D7_vs_D1	Down	YES
RBP1	144.075	-1.05277	0.212162	3.80099e-08	9.20575e-07	D7_vs_D1	Down	YES
RCAN1	3697.62	1.00449	0.106246	2.54366e-22	2.19011e-20	D7_vs_D1	Up	YES
REC8	3070.23	1.07957	0.119463	1.22555e-20	9.58484e-19	D7_vs_D1	Up	YES
RELN	21.7907	-1.00269	0.555082	0.00216285	0.0165633	D7_vs_D1	Down	YES
RFLNA	35.6647	1.02335	0.568809	0.00247495	0.0184198	D7_vs_D1	Up	YES
RFLNB	538.05	-1.61151	0.340398	8.69631e-08	1.98615e-06	D7_vs_D1	Down	YES
RHOU	1305.3	1.04152	0.134539	6.82133e-16	3.82198e-14	D7_vs_D1	Up	YES
RNU6-123P	13.4844	-1.2475	0.760215	0.00265528	0.0194458	D7_vs_D1	Down	YES
RNU6-761P	37.2098	1.0946	0.604031	0.00231064	0.017446	D7_vs_D1	Up	YES
RPL23P3	75.3497	1.8575	0.300635	3.70284e-11	1.32638e-09	D7_vs_D1	Up	YES
RPTN	4287.56	-1.41173	0.162274	1.60286e-19	1.17065e-17	D7_vs_D1	Down	YES
RSAD2	4243.05	3.04951	0.159768	2.32162e-82	3.11262e-79	D7_vs_D1	Up	YES
RTP4	2109.17	1.1334	0.0940039	1.40569e-34	2.12781e-32	D7_vs_D1	Up	YES
RUFY4	18.2769	1.61532	0.739851	0.000985596	0.00857656	D7_vs_D1	Up	YES
SAA1	94514	1.07356	0.112503	9.96127e-23	8.73705e-21	D7_vs_D1	Up	YES
SAMD9L	24250.6	1.15369	0.111026	1.48195e-26	1.64593e-24	D7_vs_D1	Up	YES
SCO2	5543.12	1.24456	0.118457	5.49961e-27	6.26304e-25	D7_vs_D1	Up	YES
SEPTIN4	23.858	1.50412	0.5159	0.000151211	0.00172223	D7_vs_D1	Up	YES
SERPINA3	445.38	1.95277	0.234766	5.53258e-18	3.65657e-16	D7_vs_D1	Up	YES
SERPINB7	1854.49	-1.09288	0.19035	4.82844e-10	1.54658e-08	D7_vs_D1	Down	YES
SFTPB	74.9076	1.10152	0.55715	0.00170451	0.0135681	D7_vs_D1	Up	YES
SH2D2A	54.8085	-1.97037	0.379853	9.65374e-09	2.60108e-07	D7_vs_D1	Down	YES
SHCBP1	544.668	1.24223	0.138802	2.3404e-20	1.81526e-18	D7_vs_D1	Up	YES
SHISA2	84.5854	-1.02092	0.286732	1.83854e-05	0.000261434	D7_vs_D1	Down	YES
SKA1	685.018	1.08053	0.116034	8.69653e-22	7.19092e-20	D7_vs_D1	Up	YES
SLA2	30.2249	1.10268	0.547048	0.00157402	0.0126855	D7_vs_D1	Up	YES
SLC15A1	437.857	1.11328	0.127601	1.80849e-19	1.30559e-17	D7_vs_D1	Up	YES
SLC15A3	2132.61	1.45205	0.114767	7.28068e-38	1.23116e-35	D7_vs_D1	Up	YES
SLC17A3	14.1929	2.27814	0.700096	5.26783e-05	0.00067401	D7_vs_D1	Up	YES
SLC25A18	37.0837	1.67941	0.461637	1.32201e-05	0.000194468	D7_vs_D1	Up	YES
SLC26A4	3668.55	1.05947	0.443255	0.000812402	0.00731006	D7_vs_D1	Up	YES
SLC34A3	80.5567	-1.0146	0.368985	0.000237946	0.00254923	D7_vs_D1	Down	YES
SLC39A8	3633.04	2.21874	0.0945089	9.28809e-123	8.71687e-119	D7_vs_D1	Up	YES
SLC47A2	1098.31	-1.12762	0.158679	6.32022e-14	3.03403e-12	D7_vs_D1	Down	YES
SLITRK5	146.836	-1.04226	0.26992	5.49458e-06	8.73271e-05	D7_vs_D1	Down	YES
SMIM15P2	39.1859	-1.03615	0.455474	0.000806202	0.00726821	D7_vs_D1	Down	YES
SOCS1	728	1.10107	0.183415	1.27588e-10	4.36215e-09	D7_vs_D1	Up	YES
SP110	11060.6	1.06671	0.0709204	2.92716e-52	8.32466e-50	D7_vs_D1	Up	YES
SP140	327.159	1.48277	0.163278	6.79464e-21	5.38124e-19	D7_vs_D1	Up	YES
SPC24	629.595	1.02934	0.126671	3.13506e-17	1.94851e-15	D7_vs_D1	Up	YES
SPC25	316.503	1.32721	0.154483	5.43548e-19	3.82112e-17	D7_vs_D1	Up	YES
SPINK8	19.9399	1.33186	0.520862	0.000430384	0.00426662	D7_vs_D1	Up	YES
SPOCD1	387.727	-1.54936	0.215748	3.1737e-14	1.55943e-12	D7_vs_D1	Down	YES
SPOCK3	20.5762	-1.69421	0.606448	0.000183263	0.00203686	D7_vs_D1	Down	YES
SPRR2E	1127.17	1.3252	0.757663	0.00244419	0.0182488	D7_vs_D1	Up	YES
SPRR2G	138.786	1.30514	0.965438	0.00397321	0.026807	D7_vs_D1	Up	YES
STAT1	57094	1.32877	0.101281	1.73633e-40	3.22682e-38	D7_vs_D1	Up	YES
SULT1C2	42.0151	1.62619	0.392098	1.70738e-06	3.02621e-05	D7_vs_D1	Up	YES
SUSD2	8635.42	1.20173	0.100714	1.07275e-33	1.56794e-31	D7_vs_D1	Up	YES
SV2B	54.5729	1.02231	0.443556	0.000904467	0.00795541	D7_vs_D1	Up	YES
SYT2	47.081	-1.1036	0.457788	0.00056507	0.00538121	D7_vs_D1	Down	YES
TAGAP	858.519	1.20214	0.120834	1.72457e-24	1.65154e-22	D7_vs_D1	Up	YES
TAGLN	2971.89	-1.36569	0.329221	1.15256e-06	2.1356e-05	D7_vs_D1	Down	YES
TAP1	18006.4	1.11379	0.0723249	1.188e-54	3.59658e-52	D7_vs_D1	Up	YES
TCIM	3121.95	1.11463	0.142385	2.99613e-16	1.7198e-14	D7_vs_D1	Up	YES
TDRD1	14.5705	-1.80928	0.840584	0.000909517	0.0079886	D7_vs_D1	Down	YES
TENM3	243.556	-1.16579	0.197267	1.79976e-10	6.0432e-09	D7_vs_D1	Down	YES
TF	205.766	-1.1541	0.263507	5.68277e-07	1.11318e-05	D7_vs_D1	Down	YES
TFF1	71.7071	-1.19934	0.346223	2.23189e-05	0.0003102	D7_vs_D1	Down	YES
TFF3	186.401	-2.21347	0.240771	1.62404e-21	1.31962e-19	D7_vs_D1	Down	YES
TFRC	11774.2	-1.03532	0.0675975	2.91321e-54	8.67953e-52	D7_vs_D1	Down	YES
TGM4	80.9784	1.25879	0.263995	1.03935e-07	2.3476e-06	D7_vs_D1	Up	YES
THBS1	20196	-1.13271	0.259597	7.32971e-07	1.40674e-05	D7_vs_D1	Down	YES
TICRR	1443.91	1.17193	0.115061	1.52827e-25	1.59415e-23	D7_vs_D1	Up	YES
TLR2	10960.8	1.29768	0.0693896	3.36206e-79	3.79493e-76	D7_vs_D1	Up	YES
TLR7	35.4016	1.36208	0.526397	0.000396008	0.00397491	D7_vs_D1	Up	YES
TM6SF1	61.0555	2.96968	0.298949	2.0476e-24	1.95094e-22	D7_vs_D1	Up	YES
TMCO5A	128.761	-1.15327	0.251502	2.22918e-07	4.70132e-06	D7_vs_D1	Down	YES
TMEM140	2488.73	1.54771	0.0840519	7.30984e-77	6.86028e-74	D7_vs_D1	Up	YES
TMPRSS11BNL	72.4558	-1.98611	0.351956	7.16051e-10	2.24379e-08	D7_vs_D1	Down	YES
TMPRSS9	8.52282	-1.9858	0.84485	0.000660885	0.00612886	D7_vs_D1	Down	YES
TNFAIP6	11.0028	3.32418	0.725769	3.22143e-07	6.61943e-06	D7_vs_D1	Up	YES
TNFSF13B	476.672	1.07582	0.195611	2.4383e-09	7.12881e-08	D7_vs_D1	Up	YES
TNFSF18	15.5051	1.76975	0.800029	0.000922767	0.00807852	D7_vs_D1	Up	YES
TNIP3	4997.92	1.29013	0.251169	1.45429e-08	3.81244e-07	D7_vs_D1	Up	YES
TNPO1P3	43.1193	-1.98497	0.370692	4.06638e-09	1.14604e-07	D7_vs_D1	Down	YES
TOP2A	8137.66	1.31908	0.0866619	1.30698e-53	3.77416e-51	D7_vs_D1	Up	YES
TPX2	4356.85	1.34733	0.103446	5.98366e-40	1.07994e-37	D7_vs_D1	Up	YES
TRBC2	32.0761	-3.14125	0.788134	2.29233e-06	3.93729e-05	D7_vs_D1	Down	YES
TRIB3	2651.1	1.06265	0.18164	3.6831e-10	1.20229e-08	D7_vs_D1	Up	YES
TRIM22	38136.9	1.0027	0.090438	5.43497e-30	7.08433e-28	D7_vs_D1	Up	YES
TRIM69	4594.64	1.09823	0.0694073	1.56122e-57	5.86081e-55	D7_vs_D1	Up	YES
TROAP	1463.25	1.33628	0.148587	1.57431e-20	1.22613e-18	D7_vs_D1	Up	YES
TTK	1153.84	1.01226	0.0965849	7.6168e-27	8.56092e-25	D7_vs_D1	Up	YES
TYMP	21850.5	1.20019	0.116935	6.96802e-26	7.43124e-24	D7_vs_D1	Up	YES
UBE2C	1643.72	1.5925	0.0707355	2.01188e-113	1.25877e-109	D7_vs_D1	Up	YES
UBE2L6	13832.3	1.17834	0.0893868	8.82662e-41	1.69057e-38	D7_vs_D1	Up	YES
UGT1A7	972.193	-1.09819	0.102595	5.63122e-28	6.64767e-26	D7_vs_D1	Down	YES
UPK1A	270.984	-1.02475	0.200884	1.80799e-08	4.66796e-07	D7_vs_D1	Down	YES
USP18	2984.05	1.86017	0.102327	4.80631e-75	3.92237e-72	D7_vs_D1	Up	YES
VCAN	2369.54	-1.89513	0.458984	1.20077e-06	2.21616e-05	D7_vs_D1	Down	YES
WARS1	21790.9	1.1781	0.0647261	3.42522e-75	2.92234e-72	D7_vs_D1	Up	YES
WNT6	36.2032	-2.06502	0.516697	2.4179e-06	4.12957e-05	D7_vs_D1	Down	YES
XAF1	54443.4	1.64509	0.126611	8.8786e-40	1.58716e-37	D7_vs_D1	Up	YES
ZBP1	247.811	3.11836	0.199424	2.65465e-56	8.89781e-54	D7_vs_D1	Up	YES
ZBTB16	4629.99	1.77249	0.101159	6.7271e-70	4.11159e-67	D7_vs_D1	Up	YES
ZDHHC4P1	19.4804	-3.05043	0.792345	7.37976e-06	0.000113354	D7_vs_D1	Down	YES

## Sheet: Top100_DEGs
unnamed: 0	basemean	log2foldchange	lfcse	pvalue	padj	comparison	direction	meets_threshold
CYP1B1	23221.3	2.08396	0.0864549	3.84588e-130	7.04911e-126	D1_vs_Control	Up	YES
CCNB1	3531.67	-1.11311	0.0480307	4.76396e-120	4.36593e-116	D1_vs_Control	Down	YES
UBE2C	1643.72	-1.50584	0.0662527	1.24086e-115	7.58124e-112	D1_vs_Control	Down	YES
ZBTB16	4629.99	-2.05751	0.0937117	4.72473e-108	2.16499e-104	D1_vs_Control	Down	YES
TFRC	11774.2	1.33219	0.062584	1.03213e-101	3.78357e-98	D1_vs_Control	Up	YES
CENPF	6014.94	-1.53947	0.0732925	4.78358e-99	1.4613e-95	D1_vs_Control	Down	YES
MKI67	11961	-1.73635	0.0839757	2.49758e-96	6.53973e-93	D1_vs_Control	Down	YES
ASPM	3308.99	-1.66769	0.081854	1.23445e-93	2.82827e-90	D1_vs_Control	Down	YES
STMN1	5421.93	-1.0325	0.055669	5.19063e-78	9.5139e-75	D1_vs_Control	Down	YES
KIF20A	4277.43	-1.1914	0.0647401	7.23813e-77	1.20607e-73	D1_vs_Control	Down	YES
PRR11	1490.18	-1.37203	0.0753191	2.04921e-75	3.12999e-72	D1_vs_Control	Down	YES
FOXM1	2380.69	-1.24507	0.0687227	1.34585e-74	1.89755e-71	D1_vs_Control	Down	YES
TOP2A	8137.66	-1.42798	0.0802655	6.05386e-72	7.39741e-69	D1_vs_Control	Down	YES
BIRC5	1300.23	-1.58234	0.091596	3.79642e-68	4.34904e-65	D1_vs_Control	Down	YES
ALDH3A1	33986.7	1.5034	0.0870307	1.07287e-67	1.15674e-64	D1_vs_Control	Up	YES
LMNB1	3924.05	-1.01398	0.0610254	3.15576e-63	3.21344e-60	D1_vs_Control	Down	YES
DLGAP5	1626.36	-1.18239	0.0720148	1.03249e-61	9.96024e-59	D1_vs_Control	Down	YES
FKBP5	15719	-1.29773	0.0792232	1.51641e-61	1.38971e-58	D1_vs_Control	Down	YES
CEP55	1484.64	-1.43264	0.0888967	1.20967e-59	1.05581e-56	D1_vs_Control	Down	YES
ANKRD36C	11140	1.03402	0.0651086	5.64138e-58	4.70004e-55	D1_vs_Control	Up	YES
GTSE1	887.903	-1.52787	0.0968817	2.74556e-57	2.18797e-54	D1_vs_Control	Down	YES
FCRL2	449.382	2.55795	0.162669	6.2654e-57	4.78494e-54	D1_vs_Control	Up	YES
IQGAP3	2436.04	-1.5509	0.0991493	1.07096e-56	7.85185e-54	D1_vs_Control	Down	YES
MUC21	10040.9	-1.18259	0.0757446	3.34306e-56	2.35673e-53	D1_vs_Control	Down	YES
AKAP12	1811.75	2.53231	0.164107	5.73959e-55	3.89633e-52	D1_vs_Control	Up	YES
MYBPC1	4176.81	-1.4482	0.0947118	4.79521e-54	3.13898e-51	D1_vs_Control	Down	YES
HMGB2	3759.66	-1.18502	0.078172	3.68926e-53	2.33174e-50	D1_vs_Control	Down	YES
CENPA	345.063	-1.97063	0.132776	4.35058e-51	2.41642e-48	D1_vs_Control	Down	YES
HJURP	1097.53	-1.07246	0.0731374	6.53978e-50	3.42479e-47	D1_vs_Control	Down	YES
CCNA2	2066.97	-1.356	0.0932214	3.32265e-49	1.69169e-46	D1_vs_Control	Down	YES
PHGDH	5601.9	-1.2074	0.0844913	1.46146e-47	7.23976e-45	D1_vs_Control	Down	YES
HMMR	1864.29	-1.42259	0.0999476	2.95671e-47	1.42615e-44	D1_vs_Control	Down	YES
KIF14	1217.93	-1.30516	0.0925072	1.83541e-46	8.62596e-44	D1_vs_Control	Down	YES
PTTG1	2006.91	-1.15827	0.082475	4.98624e-46	2.28482e-43	D1_vs_Control	Down	YES
TPX2	4356.85	-1.32973	0.0959375	5.93274e-45	2.65223e-42	D1_vs_Control	Down	YES
CENPE	1928.37	-1.36704	0.0989406	1.09213e-44	4.7661e-42	D1_vs_Control	Down	YES
DUSP4	5261.63	1.11953	0.0814176	2.93091e-44	1.24932e-41	D1_vs_Control	Up	YES
APCDD1	7724.44	-1.14921	0.0844366	2.20734e-43	8.99076e-41	D1_vs_Control	Down	YES
PSRC1	872.912	-1.11818	0.0831684	2.04151e-42	8.13451e-40	D1_vs_Control	Down	YES
H19	10023.2	1.96329	0.146474	4.48829e-42	1.75034e-39	D1_vs_Control	Up	YES
PHACTR3	1928.44	-1.84009	0.139352	4.21419e-41	1.57636e-38	D1_vs_Control	Down	YES
PLAT	4248.94	1.3219	0.100892	1.91923e-40	6.89755e-38	D1_vs_Control	Up	YES
CYP26B1	1113.18	1.73356	0.134797	4.24466e-39	1.49616e-36	D1_vs_Control	Up	YES
UGT1A7	972.193	1.19717	0.0950648	1.46177e-37	4.96162e-35	D1_vs_Control	Up	YES
PIMREG	353.168	-1.61861	0.129685	5.21024e-37	1.70533e-34	D1_vs_Control	Down	YES
NDC80	997.471	-1.37133	0.109873	5.1495e-37	1.70533e-34	D1_vs_Control	Down	YES
PORCN	5743.29	1.0627	0.0855714	1.3264e-36	4.26521e-34	D1_vs_Control	Up	YES
CAMK2A	833.917	1.70087	0.137683	2.67897e-36	8.46601e-34	D1_vs_Control	Up	YES
CDCA5	1257.36	-1.00628	0.0815712	3.54436e-36	1.1011e-33	D1_vs_Control	Down	YES
KIF4A	1476.49	-1.03757	0.0846364	8.78653e-36	2.64014e-33	D1_vs_Control	Down	YES
BUB1B	1044.48	-1.17501	0.0959558	8.65941e-36	2.64014e-33	D1_vs_Control	Down	YES
TTK	1153.84	-1.08437	0.0897326	7.25656e-35	2.14525e-32	D1_vs_Control	Down	YES
AURKB	656.1	-1.47399	0.124524	1.37188e-33	3.8685e-31	D1_vs_Control	Down	YES
PLK1	2548.1	-1.03135	0.0875552	3.0719e-33	8.53105e-31	D1_vs_Control	Down	YES
CCNB2	1111.23	-1.2735	0.109015	8.58242e-33	2.34787e-30	D1_vs_Control	Down	YES
NMU	879.713	-1.0024	0.089052	1.16429e-30	3.09278e-28	D1_vs_Control	Down	YES
SPOCD1	387.727	2.24695	0.200693	2.4958e-30	6.53506e-28	D1_vs_Control	Up	YES
NCAPG	1092.05	-1.19253	0.106971	4.05888e-30	1.04782e-27	D1_vs_Control	Down	YES
CDKN3	410.57	-1.50248	0.135404	6.95062e-30	1.76942e-27	D1_vs_Control	Down	YES
PBK	539.199	-1.35375	0.122085	7.60188e-30	1.9087e-27	D1_vs_Control	Down	YES
CDCA3	848.329	-1.0548	0.0956018	1.62185e-29	4.01714e-27	D1_vs_Control	Down	YES
KIFC1	1656.67	-1.06485	0.0966867	2.00727e-29	4.90551e-27	D1_vs_Control	Down	YES
FOSL1	1017.8	1.136	0.107226	1.89816e-27	4.29523e-25	D1_vs_Control	Up	YES
CKAP2L	983.568	-1.00803	0.0957491	3.85088e-27	8.4027e-25	D1_vs_Control	Down	YES
HAS2	612.279	1.83132	0.174272	4.17267e-27	8.99775e-25	D1_vs_Control	Up	YES
RPTN	4287.56	1.56728	0.14952	4.78429e-27	1.01967e-24	D1_vs_Control	Up	YES
KIF18B	1200.32	-1.30654	0.128338	1.32498e-25	2.63973e-23	D1_vs_Control	Down	YES
IL1RL1	184.274	5.43396	0.536735	3.69054e-25	7.04624e-23	D1_vs_Control	Up	YES
CYP26A1	706.993	1.05467	0.107436	6.08593e-24	1.07259e-21	D1_vs_Control	Up	YES
DEPDC1B	535.115	-1.14072	0.117218	1.27542e-23	2.20539e-21	D1_vs_Control	Down	YES
KNDC1	788.008	-1.87996	0.193328	1.79323e-23	3.07179e-21	D1_vs_Control	Down	YES
ADAMTS1	675.379	1.11533	0.115985	3.61908e-23	5.9227e-21	D1_vs_Control	Up	YES
MROH2A	146.431	1.8282	0.190685	4.94781e-23	7.81796e-21	D1_vs_Control	Up	YES
ALOX15	5010.67	-1.238	0.129532	4.93531e-23	7.81796e-21	D1_vs_Control	Down	YES
NAV3	74.1499	3.40526	0.356193	5.66392e-23	8.87299e-21	D1_vs_Control	Up	YES
DEPDC1	1233.07	-1.00062	0.1047	7.22331e-23	1.11257e-20	D1_vs_Control	Down	YES
SPC25	316.503	-1.36414	0.144218	1.64596e-22	2.47286e-20	D1_vs_Control	Down	YES
GDF7	393.82	-1.91961	0.203841	2.30844e-22	3.41221e-20	D1_vs_Control	Down	YES
ALDH1A3	65598.8	1.11106	0.119751	1.02959e-21	1.47432e-19	D1_vs_Control	Up	YES
SCGB1A1	319228	-1.05416	0.111854	1.55074e-21	2.20337e-19	D1_vs_Control	Down	YES
MUC2	378.794	1.19053	0.128917	1.64338e-21	2.31704e-19	D1_vs_Control	Up	YES
PIF1	426.76	-1.78232	0.195481	3.93897e-21	5.42838e-19	D1_vs_Control	Down	YES
IL1A	1391.44	2.4961	0.274236	4.6768e-21	6.30303e-19	D1_vs_Control	Up	YES
NEURL3	1995.81	1.11437	0.122738	6.57117e-21	8.72776e-19	D1_vs_Control	Up	YES
TROAP	1463.25	-1.24984	0.138111	1.35947e-20	1.76721e-18	D1_vs_Control	Down	YES
CPA4	4644.31	1.05163	0.11685	1.38582e-20	1.78878e-18	D1_vs_Control	Up	YES
PLA2G4E	2067.9	1.2458	0.140385	4.21417e-20	5.327e-18	D1_vs_Control	Up	YES
CES4A	2595.18	-1.17028	0.132429	4.81347e-20	5.96122e-18	D1_vs_Control	Down	YES
PIP	219.151	1.43105	0.162481	6.87382e-20	8.34372e-18	D1_vs_Control	Up	YES
GAS7	818.872	-1.58989	0.181026	8.08964e-20	9.75466e-18	D1_vs_Control	Down	YES
CBS	201.447	-1.37112	0.156001	8.96348e-20	1.06683e-17	D1_vs_Control	Down	YES
HBEGF	3222.98	1.10515	0.125875	9.67871e-20	1.14452e-17	D1_vs_Control	Up	YES
FBN1	908.754	-1.04801	0.121112	2.95757e-19	3.28542e-17	D1_vs_Control	Down	YES
PSAT1	3502.81	-1.00966	0.116929	3.6204e-19	3.99749e-17	D1_vs_Control	Down	YES
NUF2	512.171	-1.04812	0.121965	5.05148e-19	5.47861e-17	D1_vs_Control	Down	YES
MTNR1A	423.485	1.50845	0.178293	1.51315e-18	1.61247e-16	D1_vs_Control	Up	YES
BEST2	239.239	-1.78729	0.212382	1.95068e-18	2.03148e-16	D1_vs_Control	Down	YES
CDC25C	431.294	-1.22513	0.146229	2.92303e-18	2.97645e-16	D1_vs_Control	Down	YES
NEIL3	281.186	-1.46214	0.174797	2.91298e-18	2.97645e-16	D1_vs_Control	Down	YES
EDN1	829.316	1.07825	0.131924	1.8274e-17	1.73547e-15	D1_vs_Control	Up	YES
SLC39A8	3633.04	2.75294	0.0954251	1.66043e-184	3.11662e-180	D7_vs_Control	Up	YES
PSTPIP2	6499.88	1.45901	0.0689422	1.43015e-100	1.3422e-96	D7_vs_Control	Up	YES
CMPK2	3472.5	1.98871	0.103449	1.81507e-83	1.13563e-79	D7_vs_Control	Up	YES
CFB	9432.62	1.36411	0.0718225	1.27312e-81	5.97412e-78	D7_vs_Control	Up	YES
KMO	2408.46	1.76559	0.0931476	2.86508e-81	1.07555e-77	D7_vs_Control	Up	YES
TRIB2	17281.5	1.03127	0.057853	3.77086e-72	1.17965e-68	D7_vs_Control	Up	YES
ISG20	3658.33	1.30673	0.0733957	4.8183e-72	1.29199e-68	D7_vs_Control	Up	YES
IRAK3	16791.5	1.10117	0.063475	2.02369e-68	4.74808e-65	D7_vs_Control	Up	YES
NCF1	673.275	3.13155	0.180821	2.61213e-68	5.44774e-65	D7_vs_Control	Up	YES
HSH2D	6271.53	1.28494	0.0748779	2.74641e-67	5.15502e-64	D7_vs_Control	Up	YES
OAS1	31319.4	1.33499	0.0786391	9.28463e-66	1.58429e-62	D7_vs_Control	Up	YES
MUC2	378.794	2.26251	0.133379	1.28819e-65	2.01495e-62	D7_vs_Control	Up	YES
OAS3	48664.5	1.71405	0.105469	1.60568e-60	2.15276e-57	D7_vs_Control	Up	YES
NCOA7	39752.5	1.14145	0.0705884	4.82547e-60	6.03828e-57	D7_vs_Control	Up	YES
BATF2	1139.89	1.47995	0.0934181	1.15976e-57	1.36054e-54	D7_vs_Control	Up	YES
TNFAIP3	11335.2	1.48083	0.0944212	9.09684e-57	1.0044e-53	D7_vs_Control	Up	YES
TLR2	10960.8	1.0831	0.0694438	4.18332e-56	4.36227e-53	D7_vs_Control	Up	YES
OASL	3759.66	1.88326	0.121106	1.02202e-55	1.00965e-52	D7_vs_Control	Up	YES
ZBP1	247.811	3.07901	0.201287	4.78362e-54	4.48942e-51	D7_vs_Control	Up	YES
MX2	29903.8	1.98475	0.130338	1.70259e-53	1.52179e-50	D7_vs_Control	Up	YES
ISG15	9726.34	2.1456	0.141281	3.56294e-53	3.03984e-50	D7_vs_Control	Up	YES
RSAD2	4243.05	2.36901	0.159646	5.63434e-51	4.59811e-48	D7_vs_Control	Up	YES
TAP1	18006.4	1.07099	0.0723743	1.09914e-50	8.59616e-48	D7_vs_Control	Up	YES
IFIT3	19106.2	1.96742	0.133755	3.94462e-50	2.96162e-47	D7_vs_Control	Up	YES
TCIM	3121.95	2.05368	0.142004	1.3528e-48	9.76621e-46	D7_vs_Control	Up	YES
PIK3AP1	634.853	2.32925	0.162304	6.21051e-48	4.31745e-45	D7_vs_Control	Up	YES
SAA2	25419.2	1.42332	0.100181	5.50406e-47	3.68968e-44	D7_vs_Control	Up	YES
USP18	2984.05	1.45078	0.102305	7.60869e-47	4.92466e-44	D7_vs_Control	Up	YES
IDO1	54797.8	1.25501	0.0896172	1.00736e-45	6.3027e-43	D7_vs_Control	Up	YES
IFI35	5031.6	1.08165	0.0778036	3.73624e-45	2.26223e-42	D7_vs_Control	Up	YES
IRF7	11473.7	1.10075	0.0799121	2.91327e-44	1.70881e-41	D7_vs_Control	Up	YES
SRD5A3	9249.1	1.0273	0.075907	8.55664e-43	4.86691e-40	D7_vs_Control	Up	YES
IFI27	32199.7	1.4603	0.110331	3.82303e-41	1.99328e-38	D7_vs_Control	Up	YES
CCDC194	1149.44	1.83305	0.13988	1.86999e-40	9.23675e-38	D7_vs_Control	Up	YES
ADRB2	9307.28	1.36825	0.105868	1.15457e-39	5.4178e-37	D7_vs_Control	Up	YES
RIGI	1143.99	1.03791	0.080016	1.20698e-39	5.52561e-37	D7_vs_Control	Up	YES
MX1	54407.1	1.58904	0.123228	3.16785e-39	1.39637e-36	D7_vs_Control	Up	YES
IGFBP5	6273.65	-1.49523	0.116133	3.19893e-39	1.39637e-36	D7_vs_Control	Down	YES
TMEM140	2488.73	1.08123	0.0839158	4.17998e-39	1.78314e-36	D7_vs_Control	Up	YES
HCP5	4724.82	1.05148	0.0817588	5.36885e-39	2.23941e-36	D7_vs_Control	Up	YES
NLRC5	3787.4	1.1788	0.0918907	7.86635e-39	3.20981e-36	D7_vs_Control	Up	YES
MYLK3	462.859	-2.56224	0.201368	1.5569e-38	5.96389e-36	D7_vs_Control	Down	YES
HDAC9	5817.87	1.20438	0.0955606	1.38745e-37	5.20849e-35	D7_vs_Control	Up	YES
ALPL	1342.41	1.60089	0.128115	4.94147e-37	1.78368e-34	D7_vs_Control	Up	YES
IER3	6992.66	1.11415	0.0894507	1.07054e-36	3.79132e-34	D7_vs_Control	Up	YES
ZC3H12C	8026.53	1.02118	0.0825784	6.00885e-36	2.05066e-33	D7_vs_Control	Up	YES
HELB	1037.07	1.08285	0.0892217	4.81949e-35	1.55969e-32	D7_vs_Control	Up	YES
TYMP	21850.5	1.41678	0.116743	4.9916e-35	1.58801e-32	D7_vs_Control	Up	YES
DCHS2	376.275	1.33961	0.111491	2.03652e-34	6.16539e-32	D7_vs_Control	Up	YES
IFIH1	12133.9	1.16034	0.0972892	5.05103e-34	1.50489e-31	D7_vs_Control	Up	YES
HBEGF	3222.98	1.60873	0.13488	5.70287e-34	1.67254e-31	D7_vs_Control	Up	YES
SLC15A3	2132.61	1.36676	0.11498	8.87185e-34	2.5231e-31	D7_vs_Control	Up	YES
PARM1	2415.98	1.44338	0.121581	1.07532e-33	3.0125e-31	D7_vs_Control	Up	YES
OAS2	44586.9	1.46585	0.124341	2.94356e-33	8.12508e-31	D7_vs_Control	Up	YES
FCRL2	449.382	2.06469	0.175421	3.56627e-33	9.70128e-31	D7_vs_Control	Up	YES
IFI6	33004.7	1.78746	0.153668	1.85561e-32	4.77121e-30	D7_vs_Control	Up	YES
HELZ2	42795.6	1.07616	0.093675	1.9883e-32	5.04328e-30	D7_vs_Control	Up	YES
SAA4	1161.93	1.21931	0.105814	6.90674e-32	1.68363e-29	D7_vs_Control	Up	YES
FFAR2	137.573	2.51163	0.218111	8.49323e-32	2.04382e-29	D7_vs_Control	Up	YES
TNFSF14	10283.6	1.07209	0.0930878	8.67149e-32	2.0603e-29	D7_vs_Control	Up	YES
SAA1	94514	1.2682	0.112285	9.45855e-31	2.19181e-28	D7_vs_Control	Up	YES
IFIT2	8283.49	1.68797	0.150089	1.50928e-30	3.45477e-28	D7_vs_Control	Up	YES
DLL4	537.888	2.64251	0.236728	4.09795e-30	9.15696e-28	D7_vs_Control	Up	YES
CD274	1465.64	1.20466	0.108901	1.29984e-29	2.83697e-27	D7_vs_Control	Up	YES
CXCL2	855.413	2.02772	0.183709	1.66026e-29	3.58196e-27	D7_vs_Control	Up	YES
HERC5	1334.17	1.6365	0.148453	1.90368e-29	4.01487e-27	D7_vs_Control	Up	YES
ACAD8	8512.66	1.01442	0.0922441	3.19425e-29	6.66178e-27	D7_vs_Control	Up	YES
IFI44	25212.7	1.32622	0.120378	4.13201e-29	8.52283e-27	D7_vs_Control	Up	YES
SLC2A6	678.563	1.95521	0.179488	8.68423e-29	1.73407e-26	D7_vs_Control	Up	YES
GBP1	6899.79	1.01246	0.0935485	1.94293e-28	3.83882e-26	D7_vs_Control	Up	YES
SCO2	5543.12	1.27507	0.118441	3.32409e-28	6.43228e-26	D7_vs_Control	Up	YES
MTNR1A	423.485	2.03568	0.189405	4.16202e-28	7.97155e-26	D7_vs_Control	Up	YES
LAMP3	5620.31	1.64939	0.154327	7.48074e-28	1.39023e-25	D7_vs_Control	Up	YES
DDX60L	11261.2	1.3431	0.126299	1.36311e-27	2.46014e-25	D7_vs_Control	Up	YES
BST2	21993.3	1.0238	0.095925	1.76224e-27	3.15021e-25	D7_vs_Control	Up	YES
C1S	1927.98	1.21589	0.115294	3.65898e-27	6.35917e-25	D7_vs_Control	Up	YES
VAV1	1494.39	1.2034	0.114203	3.75276e-27	6.46232e-25	D7_vs_Control	Up	YES
EREG	3936.05	1.14689	0.109558	8.23634e-27	1.39276e-24	D7_vs_Control	Up	YES
HERC6	24291.9	1.2691	0.123903	8.54711e-26	1.41973e-23	D7_vs_Control	Up	YES
EPSTI1	5883.46	1.2764	0.125018	1.24218e-25	2.04524e-23	D7_vs_Control	Up	YES
CXCL8	17089.1	2.94273	0.289695	1.71173e-25	2.79384e-23	D7_vs_Control	Up	YES
MGAM	4836.3	1.03778	0.102039	1.95945e-25	3.17059e-23	D7_vs_Control	Up	YES
NCF1C	126.86	2.4486	0.240844	1.9902e-25	3.19282e-23	D7_vs_Control	Up	YES
IRAK2	4043.75	1.3584	0.135117	6.12707e-25	9.58377e-23	D7_vs_Control	Up	YES
FOXI1	312.913	-1.39514	0.139833	9.9968e-25	1.53803e-22	D7_vs_Control	Down	YES
MAFF	3945.66	1.32565	0.134236	3.33991e-24	5.05565e-22	D7_vs_Control	Up	YES
XAF1	54443.4	1.23684	0.127154	1.18753e-23	1.75511e-21	D7_vs_Control	Up	YES
PADI2	2384.88	1.00368	0.103602	2.37135e-23	3.37198e-21	D7_vs_Control	Up	YES
BCL2A1	657.871	1.67993	0.173761	2.6005e-23	3.64265e-21	D7_vs_Control	Up	YES
ADA2	418.576	-1.48397	0.154696	3.98256e-23	5.49652e-21	D7_vs_Control	Down	YES
SAMD9L	24250.6	1.06086	0.111385	5.12982e-23	7.02823e-21	D7_vs_Control	Up	YES
IFIT1	14341.4	2.20987	0.232235	1.00454e-22	1.33726e-20	D7_vs_Control	Up	YES
CCL20	3832.98	2.94627	0.309295	1.01661e-22	1.34378e-20	D7_vs_Control	Up	YES
LINC01554	178.37	1.55863	0.164108	1.33783e-22	1.74382e-20	D7_vs_Control	Up	YES
ZC3H12A	19884.3	1.39348	0.148203	3.47876e-22	4.3823e-20	D7_vs_Control	Up	YES
SP140	327.159	1.5324	0.16457	7.52444e-22	9.29169e-20	D7_vs_Control	Up	YES
SLC6A14	43437.1	1.23617	0.132999	9.8793e-22	1.20412e-19	D7_vs_Control	Up	YES
BIRC3	21080.7	1.03683	0.112019	1.01011e-21	1.22321e-19	D7_vs_Control	Up	YES
TM6SF1	61.0555	2.77893	0.298897	1.12689e-21	1.35588e-19	D7_vs_Control	Up	YES
TNIP3	4997.92	2.28	0.246894	1.75987e-21	2.06455e-19	D7_vs_Control	Up	YES
CMPK2	3472.5	2.4496	0.103588	8.25373e-125	1.54922e-120	D7_vs_D1	Up	YES
SLC39A8	3633.04	2.21874	0.0945089	9.28809e-123	8.71687e-119	D7_vs_D1	Up	YES
UBE2C	1643.72	1.5925	0.0707355	2.01188e-113	1.25877e-109	D7_vs_D1	Up	YES
CCNB1	3531.67	1.10516	0.0515624	4.38259e-103	2.05653e-99	D7_vs_D1	Up	YES
OASL	3759.66	2.52779	0.12121	4.09816e-97	1.53845e-93	D7_vs_D1	Up	YES
OAS3	48664.5	2.17035	0.105311	1.26076e-96	3.94409e-93	D7_vs_D1	Up	YES
ISG15	9726.34	2.88722	0.141211	9.96321e-94	2.67156e-90	D7_vs_D1	Up	YES
IFI27	32199.7	2.21535	0.110037	1.70571e-91	4.00201e-88	D7_vs_D1	Up	YES
MKI67	11961	1.80642	0.0906709	1.91201e-89	3.98761e-86	D7_vs_D1	Up	YES
MX2	29903.8	2.57263	0.130186	4.46694e-88	8.38445e-85	D7_vs_D1	Up	YES
IFIT3	19106.2	2.57934	0.13349	5.06653e-84	8.64534e-81	D7_vs_D1	Up	YES
OAS1	31319.4	1.51138	0.0785792	1.72133e-83	2.69245e-80	D7_vs_D1	Up	YES
IFI6	33004.7	2.92788	0.153148	1.43272e-82	2.06862e-79	D7_vs_D1	Up	YES
RSAD2	4243.05	3.04951	0.159768	2.32162e-82	3.11262e-79	D7_vs_D1	Up	YES
IRF7	11473.7	1.51633	0.0798355	1.30916e-81	1.6382e-78	D7_vs_D1	Up	YES
TLR2	10960.8	1.29768	0.0693896	3.36206e-79	3.79493e-76	D7_vs_D1	Up	YES
ASPM	3308.99	1.6478	0.0881162	3.43707e-79	3.79493e-76	D7_vs_D1	Up	YES
MUC21	10040.9	1.51023	0.081536	9.93939e-78	1.03646e-74	D7_vs_D1	Up	YES
CYP1B1	23221.3	-1.71536	0.0933153	7.13881e-77	6.86028e-74	D7_vs_D1	Down	YES
TMEM140	2488.73	1.54771	0.0840519	7.30984e-77	6.86028e-74	D7_vs_D1	Up	YES
H19	10023.2	-2.8969	0.158463	4.20451e-76	3.75803e-73	D7_vs_D1	Down	YES
WARS1	21790.9	1.1781	0.0647261	3.42522e-75	2.92234e-72	D7_vs_D1	Up	YES
USP18	2984.05	1.86017	0.102327	4.80631e-75	3.92237e-72	D7_vs_D1	Up	YES
MX1	54407.1	2.22778	0.122957	1.55556e-74	1.21658e-71	D7_vs_D1	Up	YES
FOXM1	2380.69	1.32779	0.0737426	1.17473e-73	8.81987e-71	D7_vs_D1	Up	YES
MYBPC1	4176.81	1.82637	0.101775	4.9431e-73	3.56853e-70	D7_vs_D1	Up	YES
HSH2D	6271.53	1.32811	0.0747189	7.50643e-72	5.21836e-69	D7_vs_D1	Up	YES
CCDC194	1149.44	2.49296	0.140612	1.5983e-71	1.07143e-68	D7_vs_D1	Up	YES
ZBTB16	4629.99	1.77249	0.101159	6.7271e-70	4.11159e-67	D7_vs_D1	Up	YES
ISG20	3658.33	1.28296	0.0731942	6.79059e-70	4.11159e-67	D7_vs_D1	Up	YES
CENPF	6014.94	1.3662	0.079076	3.8521e-68	2.2595e-65	D7_vs_D1	Up	YES
PHGDH	5601.9	1.55736	0.090857	5.58157e-67	3.17473e-64	D7_vs_D1	Up	YES
PSAT1	3502.81	2.12152	0.124606	2.244e-66	1.23882e-63	D7_vs_D1	Up	YES
KIF20A	4277.43	1.18215	0.0697151	1.08228e-65	5.80411e-63	D7_vs_D1	Up	YES
OAS2	44586.9	2.08997	0.124002	6.47826e-65	3.37769e-62	D7_vs_D1	Up	YES
GTSE1	887.903	1.71899	0.103289	2.19819e-63	1.11514e-60	D7_vs_D1	Up	YES
ALDH3A1	33986.7	-1.55204	0.0942944	2.42135e-62	1.19602e-59	D7_vs_D1	Down	YES
IFI35	5031.6	1.27996	0.0776757	3.89321e-62	1.87373e-59	D7_vs_D1	Up	YES
PRR11	1490.18	1.32995	0.0808368	5.5193e-62	2.58993e-59	D7_vs_D1	Up	YES
LAMP3	5620.31	2.51422	0.153937	4.23345e-61	1.93809e-58	D7_vs_D1	Up	YES
MTHFD2	4823.93	1.0716	0.0661439	3.75999e-60	1.60398e-57	D7_vs_D1	Up	YES
HCP5	4724.82	1.31786	0.0816716	9.76425e-60	4.07278e-57	D7_vs_D1	Up	YES
BIRC5	1300.23	1.58192	0.0982822	1.79617e-59	7.32917e-57	D7_vs_D1	Up	YES
FKBP5	15719	1.36122	0.085482	2.8723e-58	1.14708e-55	D7_vs_D1	Up	YES
CEP55	1484.64	1.51439	0.0953349	5.34169e-58	2.08882e-55	D7_vs_D1	Up	YES
NLRC5	3787.4	1.45334	0.0917997	1.07091e-57	4.10226e-55	D7_vs_D1	Up	YES
TRIM69	4594.64	1.09823	0.0694073	1.56122e-57	5.86081e-55	D7_vs_D1	Up	YES
DLGAP5	1626.36	1.21768	0.0772081	3.48093e-57	1.25648e-54	D7_vs_D1	Up	YES
ALPL	1342.41	2.02178	0.128222	5.96105e-57	2.11111e-54	D7_vs_D1	Up	YES
BST2	21993.3	1.49793	0.0957055	1.62346e-56	5.54042e-54	D7_vs_D1	Up	YES
ZBP1	247.811	3.11836	0.199424	2.65465e-56	8.89781e-54	D7_vs_D1	Up	YES
ADM2	2087.81	2.13815	0.137673	6.64248e-56	2.18736e-53	D7_vs_D1	Up	YES
BATF2	1139.89	1.44456	0.0928471	9.61333e-56	3.11107e-53	D7_vs_D1	Up	YES
PSTPIP2	6499.88	1.06943	0.068677	9.79622e-56	3.11653e-53	D7_vs_D1	Up	YES
EPSTI1	5883.46	1.93829	0.124691	1.14141e-55	3.57071e-53	D7_vs_D1	Up	YES
HLA-F	13333.7	1.16305	0.0748557	1.71867e-55	5.28842e-53	D7_vs_D1	Up	YES
TAP1	18006.4	1.11379	0.0723249	1.188e-54	3.59658e-52	D7_vs_D1	Up	YES
TFRC	11774.2	-1.03532	0.0675975	2.91321e-54	8.67953e-52	D7_vs_D1	Down	YES
IFIT2	8283.49	2.28983	0.149793	6.30553e-54	1.84929e-51	D7_vs_D1	Up	YES
TOP2A	8137.66	1.31908	0.0866619	1.30698e-53	3.77416e-51	D7_vs_D1	Up	YES
SP110	11060.6	1.06671	0.0709204	2.92716e-52	8.32466e-50	D7_vs_D1	Up	YES
IFI44	25212.7	1.79272	0.120127	1.4504e-51	4.06329e-49	D7_vs_D1	Up	YES
IFITM1	9363.29	2.15051	0.145243	1.11257e-50	3.07103e-48	D7_vs_D1	Up	YES
HLA-B	128739	1.10404	0.0742634	1.43797e-50	3.91169e-48	D7_vs_D1	Up	YES
PIK3AP1	634.853	2.34317	0.161512	6.95462e-49	1.7882e-46	D7_vs_D1	Up	YES
CCNA2	2066.97	1.44665	0.100193	1.95959e-48	4.97048e-46	D7_vs_D1	Up	YES
HJURP	1097.53	1.12595	0.0781721	3.68478e-48	9.22178e-46	D7_vs_D1	Up	YES
IQGAP3	2436.04	1.53685	0.106718	4.03423e-48	9.96349e-46	D7_vs_D1	Up	YES
IFIH1	12133.9	1.39224	0.09714	7.31631e-48	1.78347e-45	D7_vs_D1	Up	YES
IFITM3	49338.4	1.18217	0.0824441	9.28711e-48	2.23486e-45	D7_vs_D1	Up	YES
HERC5	1334.17	2.11257	0.148479	4.02747e-47	9.56908e-45	D7_vs_D1	Up	YES
KIF23	2028.28	1.01125	0.0722104	1.07951e-45	2.41219e-43	D7_vs_D1	Up	YES
CENPA	345.063	1.95582	0.141284	8.7145e-45	1.88013e-42	D7_vs_D1	Up	YES
KIF2C	1532.3	1.05369	0.0761817	1.20909e-44	2.57893e-42	D7_vs_D1	Up	YES
PARP9	29046.2	1.13825	0.0838456	4.7624e-43	9.93225e-41	D7_vs_D1	Up	YES
HERC6	24291.9	1.6643	0.123132	1.09449e-42	2.233e-40	D7_vs_D1	Up	YES
CBS	201.447	2.15605	0.160553	2.62376e-42	5.29549e-40	D7_vs_D1	Up	YES
PHACTR3	1928.44	1.99961	0.149909	1.48272e-41	2.89903e-39	D7_vs_D1	Up	YES
KIF14	1217.93	1.31347	0.0993166	4.44141e-41	8.59436e-39	D7_vs_D1	Up	YES
UBE2L6	13832.3	1.17834	0.0893868	8.82662e-41	1.69057e-38	D7_vs_D1	Up	YES
PLSCR1	17920.2	1.00876	0.0763856	9.98866e-41	1.87487e-38	D7_vs_D1	Up	YES
STAT1	57094	1.32877	0.101281	1.73633e-40	3.22682e-38	D7_vs_D1	Up	YES
IFIT1	14341.4	3.03301	0.231324	2.03745e-40	3.74931e-38	D7_vs_D1	Up	YES
TPX2	4356.85	1.34733	0.103446	5.98366e-40	1.07994e-37	D7_vs_D1	Up	YES
XAF1	54443.4	1.64509	0.126611	8.8786e-40	1.58716e-37	D7_vs_D1	Up	YES
CENPE	1928.37	1.37418	0.106468	2.45774e-39	4.35205e-37	D7_vs_D1	Up	YES
NCF1	673.275	2.27166	0.177129	7.28108e-39	1.26542e-36	D7_vs_D1	Up	YES
HMMR	1864.29	1.36784	0.107663	3.40432e-38	5.809e-36	D7_vs_D1	Up	YES
SLC15A3	2132.61	1.45205	0.114767	7.28068e-38	1.23116e-35	D7_vs_D1	Up	YES
NUPR1	755.113	1.66296	0.132228	1.85966e-37	3.11659e-35	D7_vs_D1	Up	YES
DDX60	18190.4	1.61091	0.129219	6.7542e-37	1.12191e-34	D7_vs_D1	Up	YES
PTTG1	2006.91	1.10269	0.088837	1.64656e-36	2.71105e-34	D7_vs_D1	Up	YES
MYBL2	1628.53	1.04428	0.0841543	1.70153e-36	2.77719e-34	D7_vs_D1	Up	YES
GPX3	6172.73	-1.08127	0.0873905	2.05891e-36	3.33153e-34	D7_vs_D1	Down	YES
PARP14	83010	1.00182	0.0818526	1.41686e-35	2.25377e-33	D7_vs_D1	Up	YES
HELZ2	42795.6	1.14632	0.0935931	1.65502e-35	2.61049e-33	D7_vs_D1	Up	YES
IFI44L	46698.1	2.50425	0.205874	2.15122e-35	3.36487e-33	D7_vs_D1	Up	YES
NDC80	997.471	1.4282	0.117902	6.15007e-35	9.54024e-33	D7_vs_D1	Up	YES
CYP26A1	706.993	-1.41768	0.11738	6.84629e-35	1.05332e-32	D7_vs_D1	Down	YES
DDX60L	11261.2	1.52711	0.12611	9.22783e-35	1.40818e-32	D7_vs_D1	Up	YES
