# Supplementary material for: Modeling chronic infection with Mycoplasma pneumoniae at an air-liquid interface: global transcriptional response of HBEC3-KT respiratory epithelial cells to biofilm towers
Source: Infect Immun. 2026 May 13;94(6):e00137-26. doi: 10.1128/iai.00137-26 (PMC13248681; doi:10.1128/iai.00137-26)
Supplement: Data S2 — RNA-Seq QC data. [file iai.00137-26-s0002.txt]

Sample	Assigned	Aligned	Uniq aligned
/home/mbalish_lab/project/align_human/Gmcf3155_01_DF_H_CA_S128_L008/Aligned.sortedByCoord.out.bam	68.93896598522964	.	.
/home/mbalish_lab/project/align_human/Gmcf3155_02_DF_H_CB_S129_L008/Aligned.sortedByCoord.out.bam	69.96538458114765	.	.
/home/mbalish_lab/project/align_human/Gmcf3155_03_DF_H_CC_S130_L008/Aligned.sortedByCoord.out.bam	66.43192850515194	.	.
/home/mbalish_lab/project/align_human/Gmcf3155_04_DF_H_CD_S131_L008/Aligned.sortedByCoord.out.bam	70.07093381608833	.	.
/home/mbalish_lab/project/align_human/Gmcf3155_05_DF_H_M1A_S132_L008/Aligned.sortedByCoord.out.bam	70.35191156620463	.	.
/home/mbalish_lab/project/align_human/Gmcf3155_06_DF_H_M1B_S133_L008/Aligned.sortedByCoord.out.bam	68.83011038926026	.	.
/home/mbalish_lab/project/align_human/Gmcf3155_07_DF_H_M1C_S134_L008/Aligned.sortedByCoord.out.bam	69.39945477991554	.	.
/home/mbalish_lab/project/align_human/Gmcf3155_08_DF_H_M1D_S135_L008/Aligned.sortedByCoord.out.bam	68.91514242192433	.	.
/home/mbalish_lab/project/align_human/Gmcf3155_09_DF_H_M7A_S136_L008/Aligned.sortedByCoord.out.bam	68.64513736007481	.	.
/home/mbalish_lab/project/align_human/Gmcf3155_10_DF_H_M7B_S137_L008/Aligned.sortedByCoord.out.bam	71.29373784395911	.	.
/home/mbalish_lab/project/align_human/Gmcf3155_11_DF_H_M7C_S138_L008/Aligned.sortedByCoord.out.bam	72.42877514719905	.	.
/home/mbalish_lab/project/align_human/Gmcf3155_12_DF_H_M7D_S139_L008/Aligned.sortedByCoord.out.bam	70.79228243489854	.	.
Gmcf3155_01_DF_H_CA_S128_L008	.	97.1	93.94
Gmcf3155_02_DF_H_CB_S129_L008	.	97	93.84
Gmcf3155_03_DF_H_CC_S130_L008	.	96.92999999999999	93.1
Gmcf3155_04_DF_H_CD_S131_L008	.	96.76	93.67
Gmcf3155_05_DF_H_M1A_S132_L008	.	97.11	94.03
Gmcf3155_06_DF_H_M1B_S133_L008	.	96.91000000000001	93.79
Gmcf3155_07_DF_H_M1C_S134_L008	.	96.96000000000001	93.79
Gmcf3155_08_DF_H_M1D_S135_L008	.	95.84	92.67
Gmcf3155_09_DF_H_M7A_S136_L008	.	96.56	93.37
Gmcf3155_10_DF_H_M7B_S137_L008	.	96.46	93.35
Gmcf3155_11_DF_H_M7C_S138_L008	.	97.53999999999999	94.22
Gmcf3155_12_DF_H_M7D_S139_L008	.	96.82	93.57
STARpass1	.	97.15	94.2
